# Supplementary material for: Ultrasensitive negative capacitance phototransistors
Source: Nat Commun. 2020 Jan 3;11:101. doi: 10.1038/s41467-019-13769-z (PMC6941953; doi:10.1038/s41467-019-13769-z)
Supplement: Supplementary file 2 — Source Data [file 41467_2019_13769_MOESM2_ESM.xlsx]

## Sheet: Figure 2a
Figure 2a
		E(MV/cm)	P(μC/cm2)			E(MV/cm)	P(μC/cm2)
	Data 1 (blue)	0.0031	-10.4177		Data 2 (red)	-0.11216	-10.1437
		0.1102	-10.1156			-0.10302	-10.1065
		0.2222	-9.806			-0.09395	-10.0693
		0.3345	-9.4777			-0.08495	-10.032
		0.4471	-9.1159			-0.07601	-9.99481
		0.5597	-8.7541			-0.06714	-9.95759
		0.6714	-8.355			-0.05835	-9.92036
		0.784	-7.9298			-0.04962	-9.88314
		0.896	-7.4487			-0.04096	-9.84591
		1.0092	-6.9153			-0.03236	-9.80869
		1.1212	-6.2812			-0.02384	-9.77146
		1.2344	-5.4867			-0.01539	-9.73424
		1.3464	-4.3976			-0.00701	-9.69701
		1.4578	-2.7937			0.0013	-9.65979
		1.5707	-0.4551			0.00954	-9.62257
		1.6827	2.458			0.01771	-9.58534
		1.7947	5.4867			0.02581	-9.54812
		1.9019	8.1835			0.03384	-9.51089
		2.0148	10.537			0.0418	-9.47367
		2.1262	12.4318			0.04968	-9.43644
		2.2391	13.9574			0.0575	-9.39922
		2.352	15.1547			0.06524	-9.36199
		2.464	16.1431			0.07291	-9.32477
		2.5766	16.9898			0.08051	-9.28754
		2.6886	17.7656			0.08803	-9.25032
		2.8012	18.5937			0.09548	-9.21309
		2.6886	18.4967			0.10286	-9.17587
		2.5769	18.2841			0.11017	-9.13865
		2.4649	18.0118			0.11741	-9.10142
		2.3517	17.7358			0.12457	-9.0642
		2.24	17.4523			0.13166	-9.02697
		2.1274	17.1465			0.13867	-8.98975
		2.0148	16.8406			0.14561	-8.95252
		1.9031	16.5124			0.15248	-8.9153
		1.795	16.1991			0.15927	-8.87807
		1.6827	15.8634			0.16599	-8.84085
		1.572	15.5277			0.17264	-8.80362
		1.4581	15.1994			0.17921	-8.7664
		1.3458	14.86			0.18571	-8.72917
		1.2338	14.5169			0.19214	-8.69195
		1.1209	14.1588			0.19849	-8.65473
		1.0089	13.8231			0.20476	-8.6175
		0.8966	13.4576			0.21096	-8.58028
		0.784	13.1032			0.21709	-8.54305
		0.6726	12.7302			0.22314	-8.50583
		0.5603	12.3647			0.22912	-8.4686
		0.4471	11.9992			0.23502	-8.43138
		0.3351	11.6113			0.24085	-8.39415
		0.2225	11.2271			0.2466	-8.35693
		0.1105	10.8317			0.25228	-8.3197
		0.0031	10.455			0.25789	-8.28248
		-0.1056	10.0484			0.26342	-8.24525
		-0.2179	9.6344			0.26887	-8.20803
		-0.3308	9.2092			0.27425	-8.17081
		-0.4428	8.7616			0.27956	-8.13358
		-0.5551	8.3065			0.28479	-8.09636
		-0.6674	7.844			0.28994	-8.05913
		-0.7803	7.3629			0.29502	-8.02191
		-0.8914	6.8481			0.30003	-7.98468
		-1.0043	6.3073			0.30496	-7.94746
		-1.1157	5.7329			0.30982	-7.91023
		-1.2292	5.0913			0.3146	-7.87301
		-1.3412	4.3827			0.31931	-7.83578
		-1.4539	3.536			0.32394	-7.79856
		-1.5659	2.4953			0.3285	-7.76133
		-1.6788	1.0779			0.33298	-7.72411
		-1.7902	-0.843			0.33739	-7.68688
		-1.8982	-3.301			0.34172	-7.64966
		-2.0102	-6.3595			0.34598	-7.61244
		-2.1219	-9.5934			0.35017	-7.57521
		-2.2348	-12.6183			0.35428	-7.53799
		-2.3468	-14.8638			0.35831	-7.50076
		-2.4597	-16.3371			0.36228	-7.46354
		-2.5714	-17.3069			0.36616	-7.42631
		-2.6837	-18.0118			0.36998	-7.38909
		-2.7966	-18.5937			0.37372	-7.35186
		-2.6837	-18.3662			0.37738	-7.31464
		-2.572	-18.079			0.38098	-7.27741
		-2.4597	-17.788			0.3845	-7.24019
		-2.3474	-17.471			0.38794	-7.20296
		-2.2354	-17.1502			0.39131	-7.16574
		-2.1234	-16.8332			0.39461	-7.12852
		-2.0102	-16.5012			0.39784	-7.09129
		-1.8979	-16.1655			0.40099	-7.05407
		-1.7914	-15.8522			0.40407	-7.01684
		-1.6782	-15.509			0.40707	-6.97962
		-1.5652	-15.1733			0.41001	-6.94239
		-1.4532	-14.8078			0.41287	-6.90517
		-1.3412	-14.446			0.41566	-6.86794
		-1.2289	-14.0991			0.41837	-6.83072
		-1.116	-13.7224			0.42102	-6.79349
		-1.004	-13.3569			0.42359	-6.75627
		-0.8914	-12.9801			0.42609	-6.71904
		-0.7797	-12.6109			0.42852	-6.68182
		-0.6671	-12.223			0.43087	-6.6446
		-0.5554	-11.8313			0.43316	-6.60737
		-0.4431	-11.4248			0.43537	-6.57015
		-0.3302	-11.0145			0.43752	-6.53292
		-0.2182	-10.6154			0.43959	-6.4957
		-0.1062	-10.1976			0.44159	-6.45847
		0.0024	-9.7724			0.44352	-6.42125
						0.44538	-6.38402
						0.44718	-6.3468
						0.4489	-6.30957
						0.45055	-6.27235
						0.45213	-6.23512
						0.45364	-6.1979
						0.45509	-6.16068
						0.45646	-6.12345
						0.45777	-6.08623
						0.45901	-6.049
						0.46017	-6.01178
						0.46128	-5.97455
						0.46231	-5.93733
						0.46328	-5.9001
						0.46418	-5.86288
						0.46501	-5.82565
						0.46577	-5.78843
						0.46647	-5.7512
						0.46711	-5.71398
						0.46767	-5.67676
						0.46817	-5.63953
						0.46861	-5.60231
						0.46898	-5.56508
						0.46929	-5.52786
						0.46953	-5.49063
						0.4697	-5.45341
						0.46982	-5.41618
						0.46987	-5.37896
						0.46985	-5.34173
						0.46977	-5.30451
						0.46963	-5.26728
						0.46943	-5.23006
						0.46916	-5.19284
						0.46884	-5.15561
						0.46845	-5.11839
						0.468	-5.08116
						0.46748	-5.04394
						0.46691	-5.00671
						0.46628	-4.96949
						0.46558	-4.93226
						0.46483	-4.89504
						0.46402	-4.85781
						0.46315	-4.82059
						0.46222	-4.78336
						0.46123	-4.74614
						0.46018	-4.70892
						0.45907	-4.67169
						0.45791	-4.63447
						0.45669	-4.59724
						0.45542	-4.56002
						0.45408	-4.52279
						0.45269	-4.48557
						0.45125	-4.44834
						0.44975	-4.41112
						0.44819	-4.37389
						0.44658	-4.33667
						0.44492	-4.29944
						0.4432	-4.26222
						0.44143	-4.22499
						0.43961	-4.18777
						0.43773	-4.15055
						0.4358	-4.11332
						0.43382	-4.0761
						0.43178	-4.03887
						0.4297	-4.00165
						0.42756	-3.96442
						0.42538	-3.9272
						0.42314	-3.88997
						0.42085	-3.85275
						0.41852	-3.81552
						0.41613	-3.7783
						0.4137	-3.74107
						0.41122	-3.70385
						0.40869	-3.66663
						0.40612	-3.6294
						0.4035	-3.59218
						0.40083	-3.55495
						0.39811	-3.51773
						0.39535	-3.4805
						0.39255	-3.44328
						0.3897	-3.40605
						0.3868	-3.36883
						0.38386	-3.3316
						0.38088	-3.29438
						0.37785	-3.25715
						0.37479	-3.21993
						0.37168	-3.18271
						0.36852	-3.14548
						0.36533	-3.10826
						0.3621	-3.07103
						0.35882	-3.03381
						0.35551	-2.99658
						0.35215	-2.95936
						0.34876	-2.92213
						0.34533	-2.88491
						0.34186	-2.84768
						0.33835	-2.81046
						0.33481	-2.77323
						0.33122	-2.73601
						0.32761	-2.69879
						0.32395	-2.66156
						0.32026	-2.62434
						0.31654	-2.58711
						0.31278	-2.54989
						0.30898	-2.51266
						0.30516	-2.47544
						0.3013	-2.43821
						0.2974	-2.40099
						0.29348	-2.36376
						0.28952	-2.32654
						0.28553	-2.28931
						0.28151	-2.25209
						0.27746	-2.21487
						0.27338	-2.17764
						0.26927	-2.14042
						0.26514	-2.10319
						0.26097	-2.06597
						0.25678	-2.02874
						0.25255	-1.99152
						0.24831	-1.95429
						0.24403	-1.91707
						0.23973	-1.87984
						0.2354	-1.84262
						0.23105	-1.80539
						0.22667	-1.76817
						0.22227	-1.73095
						0.21785	-1.69372
						0.2134	-1.6565
						0.20893	-1.61927
						0.20444	-1.58205
						0.19993	-1.54482
						0.19539	-1.5076
						0.19084	-1.47037
						0.18626	-1.43315
						0.18167	-1.39592
						0.17705	-1.3587
						0.17242	-1.32147
						0.16777	-1.28425
						0.1631	-1.24702
						0.15842	-1.2098
						0.15371	-1.17258
						0.149	-1.13535
						0.14426	-1.09813
						0.13951	-1.0609
						0.13475	-1.02368
						0.12997	-0.98645
						0.12518	-0.94923
						0.12038	-0.912
						0.11556	-0.87478
						0.11073	-0.83755
						0.10589	-0.80033
						0.10104	-0.7631
						0.09618	-0.72588
						0.09131	-0.68866
						0.08642	-0.65143
						0.08153	-0.61421
						0.07663	-0.57698
						0.07173	-0.53976
						0.06681	-0.50253
						0.06189	-0.46531
						0.05696	-0.42808
						0.05203	-0.39086
						0.04709	-0.35363
						0.04215	-0.31641
						0.0372	-0.27918
						0.03225	-0.24196
						0.02729	-0.20474
						0.02233	-0.16751
						0.01737	-0.13029
						0.01241	-0.09306
						0.00745	-0.05584
						0.00248	-0.01861
						-0.00248	0.01861
						-0.00745	0.05584
						-0.01241	0.09306
						-0.01737	0.13029
						-0.02233	0.16751
						-0.02729	0.20474
						-0.03225	0.24196
						-0.0372	0.27918
						-0.04215	0.31641
						-0.04709	0.35363
						-0.05203	0.39086
						-0.05696	0.42808
						-0.06189	0.46531
						-0.06681	0.50253
						-0.07173	0.53976
						-0.07663	0.57698
						-0.08153	0.61421
						-0.08642	0.65143
						-0.09131	0.68866
						-0.09618	0.72588
						-0.10104	0.7631
						-0.10589	0.80033
						-0.11073	0.83755
						-0.11556	0.87478
						-0.12038	0.912
						-0.12518	0.94923
						-0.12997	0.98645
						-0.13475	1.02368
						-0.13951	1.0609
						-0.14426	1.09813
						-0.149	1.13535
						-0.15371	1.17258
						-0.15842	1.2098
						-0.1631	1.24702
						-0.16777	1.28425
						-0.17242	1.32147
						-0.17705	1.3587
						-0.18167	1.39592
						-0.18626	1.43315
						-0.19084	1.47037
						-0.19539	1.5076
						-0.19993	1.54482
						-0.20444	1.58205
						-0.20893	1.61927
						-0.2134	1.6565
						-0.21785	1.69372
						-0.22227	1.73095
						-0.22667	1.76817
						-0.23105	1.80539
						-0.2354	1.84262
						-0.23973	1.87984
						-0.24403	1.91707
						-0.24831	1.95429
						-0.25255	1.99152
						-0.25678	2.02874
						-0.26097	2.06597
						-0.26514	2.10319
						-0.26927	2.14042
						-0.27338	2.17764
						-0.27746	2.21487
						-0.28151	2.25209
						-0.28553	2.28931
						-0.28952	2.32654
						-0.29348	2.36376
						-0.2974	2.40099
						-0.3013	2.43821
						-0.30516	2.47544
						-0.30898	2.51266
						-0.31278	2.54989
						-0.31654	2.58711
						-0.32026	2.62434
						-0.32395	2.66156
						-0.32761	2.69879
						-0.33122	2.73601
						-0.33481	2.77323
						-0.33835	2.81046
						-0.34186	2.84768
						-0.34533	2.88491
						-0.34876	2.92213
						-0.35215	2.95936
						-0.35551	2.99658
						-0.35882	3.03381
						-0.3621	3.07103
						-0.36533	3.10826
						-0.36852	3.14548
						-0.37168	3.18271
						-0.37479	3.21993
						-0.37785	3.25715
						-0.38088	3.29438
						-0.38386	3.3316
						-0.3868	3.36883
						-0.3897	3.40605
						-0.39255	3.44328
						-0.39535	3.4805
						-0.39811	3.51773
						-0.40083	3.55495
						-0.4035	3.59218
						-0.40612	3.6294
						-0.40869	3.66663
						-0.41122	3.70385
						-0.4137	3.74107
						-0.41613	3.7783
						-0.41852	3.81552
						-0.42085	3.85275
						-0.42314	3.88997
						-0.42538	3.9272
						-0.42756	3.96442
						-0.4297	4.00165
						-0.43178	4.03887
						-0.43382	4.0761
						-0.4358	4.11332
						-0.43773	4.15055
						-0.43961	4.18777
						-0.44143	4.22499
						-0.4432	4.26222
						-0.44492	4.29944
						-0.44658	4.33667
						-0.44819	4.37389
						-0.44975	4.41112
						-0.45125	4.44834
						-0.45269	4.48557
						-0.45408	4.52279
						-0.45542	4.56002
						-0.45669	4.59724
						-0.45791	4.63447
						-0.45907	4.67169
						-0.46018	4.70892
						-0.46123	4.74614
						-0.46222	4.78336
						-0.46315	4.82059
						-0.46402	4.85781
						-0.46483	4.89504
						-0.46558	4.93226
						-0.46628	4.96949
						-0.46691	5.00671
						-0.46748	5.04394
						-0.468	5.08116
						-0.46845	5.11839
						-0.46884	5.15561
						-0.46916	5.19284
						-0.46943	5.23006
						-0.46963	5.26728
						-0.46977	5.30451
						-0.46985	5.34173
						-0.46987	5.37896
						-0.46982	5.41618
						-0.4697	5.45341
						-0.46953	5.49063
						-0.46929	5.52786
						-0.46898	5.56508
						-0.46861	5.60231
						-0.46817	5.63953
						-0.46767	5.67676
						-0.46711	5.71398
						-0.46647	5.7512
						-0.46577	5.78843
						-0.46501	5.82565
						-0.46418	5.86288
						-0.46328	5.9001
						-0.46231	5.93733
						-0.46128	5.97455
						-0.46017	6.01178
						-0.45901	6.049
						-0.45777	6.08623
						-0.45646	6.12345
						-0.45509	6.16068
						-0.45364	6.1979
						-0.45213	6.23512
						-0.45055	6.27235
						-0.4489	6.30957
						-0.44718	6.3468
						-0.44538	6.38402
						-0.44352	6.42125
						-0.44159	6.45847
						-0.43959	6.4957
						-0.43752	6.53292
						-0.43537	6.57015
						-0.43316	6.60737
						-0.43087	6.6446
						-0.42852	6.68182
						-0.42609	6.71904
						-0.42359	6.75627
						-0.42102	6.79349
						-0.41837	6.83072
						-0.41566	6.86794
						-0.41287	6.90517
						-0.41001	6.94239
						-0.40707	6.97962
						-0.40407	7.01684
						-0.40099	7.05407
						-0.39784	7.09129
						-0.39461	7.12852
						-0.39131	7.16574
						-0.38794	7.20296
						-0.3845	7.24019
						-0.38098	7.27741
						-0.37738	7.31464
						-0.37372	7.35186
						-0.36998	7.38909
						-0.36616	7.42631
						-0.36228	7.46354
						-0.35831	7.50076
						-0.35428	7.53799
						-0.35017	7.57521
						-0.34598	7.61244
						-0.34172	7.64966
						-0.33739	7.68688
						-0.33298	7.72411
						-0.3285	7.76133
						-0.32394	7.79856
						-0.31931	7.83578
						-0.3146	7.87301
						-0.30982	7.91023
						-0.30496	7.94746
						-0.30003	7.98468
						-0.29502	8.02191
						-0.28994	8.05913
						-0.28479	8.09636
						-0.27956	8.13358
						-0.27425	8.17081
						-0.26887	8.20803
						-0.26342	8.24525
						-0.25789	8.28248
						-0.25228	8.3197
						-0.2466	8.35693
						-0.24085	8.39415
						-0.23502	8.43138
						-0.22912	8.4686
						-0.22314	8.50583
						-0.21709	8.54305
						-0.21096	8.58028
						-0.20476	8.6175
						-0.19849	8.65473
						-0.19214	8.69195
						-0.18571	8.72917
						-0.17921	8.7664
						-0.17264	8.80362
						-0.16599	8.84085
						-0.15927	8.87807
						-0.15248	8.9153
						-0.14561	8.95252
						-0.13867	8.98975
						-0.13166	9.02697
						-0.12457	9.0642
						-0.11741	9.10142
						-0.11017	9.13865
						-0.10286	9.17587
						-0.09548	9.21309
						-0.08803	9.25032
						-0.08051	9.28754
						-0.07291	9.32477
						-0.06524	9.36199
						-0.0575	9.39922
						-0.04968	9.43644
						-0.0418	9.47367
						-0.03384	9.51089
						-0.02581	9.54812
						-0.01771	9.58534
						-0.00954	9.62257
						-0.0013	9.65979
						0.00701	9.69701
						0.01539	9.73424
						0.02384	9.77146
						0.03236	9.80869
						0.04096	9.84591
						0.04962	9.88314
						0.05835	9.92036
						0.06714	9.95759
						0.07601	9.99481
						0.08495	10.032
						0.09395	10.0693
						0.10302	10.1065
						0.11216	10.1437
						0.12137	10.1809
						0.13064	10.2182
						0.13998	10.2554
						0.14938	10.2926
						0.15886	10.3298
						0.16839	10.3671
						0.178	10.4043
						0.18766	10.4415
						0.1974	10.4787
						0.20719	10.516
						0.21705	10.5532
						0.22698	10.5904
						0.23697	10.6276
						0.24702	10.6648
						0.25713	10.7021
						0.26731	10.7393
						0.27754	10.7765
						0.28784	10.8138
						0.2982	10.851
						0.30862	10.8882
						0.3191	10.9254
						0.32964	10.9627
						0.34024	10.9999
						0.3509	11.0371
						0.36162	11.0743
						0.37239	11.1115
						0.38322	11.1488

## Sheet: Figure 2d
Figure 2d
		Vds (V)	Ids (μA) Vg = 0	Ids (μA) Vg = 0.1	Ids (μA) Vg = 0.2	Ids (μA) Vg = 0.3	Ids (μA) Vg = 0.4	Ids (μA) Vg = 0.5	Ids (μA) Vg = 0.6	Ids (μA) Vg = 0.7	Ids (μA) Vg = 0.8	Ids (μA) Vg = 0.9	Ids (μA) Vg = 1.0
	Data	-0.5025	-26.08	-28.458	-30.37	-32.94	-34.944	-37.294	-39.738	-41.76	-44.452	-46.52	-48.816
		-0.495	-25.596	-27.844	-29.9	-32.308	-34.292	-36.672	-39.098	-41.054	-43.72	-45.89	-47.99
		-0.4875	-25.068	-27.364	-29.35	-31.772	-33.582	-35.94	-38.108	-40.358	-43.076	-44.946	-47.128
		-0.48	-24.728	-26.854	-28.766	-31.218	-33.026	-35.382	-37.666	-39.584	-42.026	-44.176	-46.228
		-0.4725	-24.294	-26.41	-28.242	-30.722	-32.37	-34.734	-36.898	-38.794	-41.268	-43.262	-45.356
		-0.465	-23.812	-25.716	-27.78	-29.968	-31.784	-33.89	-36.118	-38.042	-40.466	-42.388	-44.528
		-0.4575	-23.258	-25.376	-27.262	-29.518	-31.154	-33.34	-35.44	-37.556	-39.78	-41.528	-43.784
		-0.45	-22.854	-24.802	-26.712	-28.938	-30.436	-32.826	-34.74	-36.646	-38.984	-40.87	-42.804
		-0.4425	-22.318	-24.212	-26.204	-28.282	-29.872	-32.05	-34.088	-36.088	-38.266	-40.102	-41.952
		-0.435	-21.986	-23.68	-25.668	-27.656	-29.29	-31.348	-33.304	-35.416	-37.442	-39.19	-41.04
		-0.4275	-21.492	-23.242	-25.172	-27.01	-28.694	-30.748	-32.852	-34.62	-36.852	-38.41	-40.23
		-0.42	-21.044	-22.926	-24.696	-26.502	-27.992	-30.058	-32.16	-33.936	-35.892	-37.64	-39.394
		-0.4125	-20.59	-22.446	-24.04	-25.884	-27.548	-29.536	-31.408	-33.164	-35.192	-36.834	-38.618
		-0.405	-20.122	-21.938	-23.48	-25.33	-27.082	-28.908	-30.756	-32.428	-34.47	-36.126	-37.756
		-0.3975	-19.696	-21.474	-23.06	-24.906	-26.416	-28.246	-30.116	-31.77	-33.764	-35.36	-36.96
		-0.39	-19.212	-20.976	-22.44	-24.272	-25.89	-27.532	-29.466	-31.06	-32.954	-34.568	-36.232
		-0.3825	-18.756	-20.464	-21.968	-23.718	-25.238	-26.942	-28.748	-30.388	-32.272	-33.804	-35.292
		-0.375	-18.414	-20.008	-21.476	-23.164	-24.554	-26.44	-28.098	-29.654	-31.606	-33.076	-34.696
		-0.3675	-17.98	-19.466	-20.912	-22.642	-24.048	-25.766	-27.37	-28.89	-30.818	-32.27	-33.822
		-0.36	-17.522	-19.072	-20.498	-22.206	-23.444	-25.148	-26.688	-28.372	-30.24	-31.594	-32.988
		-0.3525	-17.138	-18.544	-20.006	-21.662	-23	-24.592	-26.068	-27.628	-29.482	-30.87	-32.206
		-0.345	-16.712	-18.03	-19.464	-21.21	-22.352	-24.048	-25.524	-27.024	-28.696	-30.07	-31.334
		-0.3375	-16.34	-17.578	-18.982	-20.56	-21.934	-23.422	-24.964	-26.384	-28.074	-29.382	-30.552
		-0.33	-15.874	-17.196	-18.504	-20.008	-21.418	-22.824	-24.338	-25.564	-27.286	-28.65	-29.894
		-0.3225	-15.47	-16.758	-18.018	-19.636	-20.684	-22.266	-23.602	-24.952	-26.544	-27.858	-29.102
		-0.315	-15.042	-16.326	-17.622	-19.002	-20.208	-21.786	-22.906	-24.304	-26.038	-27.198	-28.402
		-0.3075	-14.702	-15.892	-17.132	-18.568	-19.734	-21.174	-22.322	-23.638	-25.216	-26.532	-27.788
		-0.3	-14.238	-15.516	-16.616	-18.054	-19.196	-20.636	-21.752	-23.008	-24.61	-25.678	-26.824
		-0.2925	-13.81	-15.016	-16.096	-17.534	-18.648	-20.026	-21.182	-22.356	-23.8	-25.064	-26.108
		-0.285	-13.456	-14.566	-15.726	-17.056	-18.162	-19.48	-20.698	-21.796	-23.108	-24.378	-25.364
		-0.2775	-13.01	-14.172	-15.378	-16.574	-17.562	-18.926	-20.024	-21.182	-22.336	-23.658	-24.576
		-0.27	-12.582	-13.84	-14.834	-16.1	-17.074	-18.378	-19.436	-20.576	-21.668	-23.018	-23.848
		-0.2625	-12.226	-13.364	-14.354	-15.606	-16.598	-17.806	-18.83	-19.928	-21.088	-22.22	-23.148
		-0.255	-11.852	-12.888	-13.904	-15.188	-16.102	-17.254	-18.224	-19.296	-20.362	-21.662	-22.436
		-0.2475	-11.484	-12.56	-13.518	-14.634	-15.608	-16.742	-17.614	-18.678	-19.824	-20.836	-21.718
		-0.24	-11.062	-12.154	-13.014	-14.194	-15.146	-16.166	-17.11	-18.114	-19.132	-20.208	-21.058
		-0.2325	-10.724	-11.73	-12.614	-13.7	-14.638	-15.622	-16.574	-17.532	-18.558	-19.624	-20.454
		-0.225	-10.368	-11.388	-12.168	-13.166	-14.106	-15.036	-16.032	-16.938	-17.858	-18.91	-19.674
		-0.2175	-9.9574	-11.014	-11.752	-12.732	-13.618	-14.53	-15.476	-16.324	-17.17	-18.224	-19.046
		-0.21	-9.5772	-10.586	-11.248	-12.232	-13.124	-14.03	-14.898	-15.784	-16.622	-17.552	-18.32
		-0.2025	-9.2572	-10.162	-10.858	-11.728	-12.606	-13.458	-14.352	-15.208	-16.102	-16.894	-17.576
		-0.195	-8.8995	-9.7666	-10.418	-11.298	-12.05	-12.918	-13.728	-14.554	-15.42	-16.258	-16.92
		-0.1875	-8.5331	-9.3663	-10.03	-10.906	-11.648	-12.396	-13.24	-13.984	-14.798	-15.606	-16.246
		-0.18	-8.1681	-8.9901	-9.6398	-10.436	-11.176	-11.92	-12.736	-13.44	-14.22	-14.94	-15.604
		-0.1725	-7.834	-8.5912	-9.178	-9.9666	-10.608	-11.412	-12.198	-12.878	-13.576	-14.236	-14.942
		-0.165	-7.4635	-8.2243	-8.7411	-9.4927	-10.17	-10.904	-11.634	-12.264	-13.022	-13.636	-14.316
		-0.1575	-7.1413	-7.8338	-8.3221	-9.0823	-9.6885	-10.418	-11.054	-11.728	-12.432	-13.03	-13.588
		-0.15	-6.7624	-7.4671	-7.9043	-8.6221	-9.2687	-9.8944	-10.57	-11.136	-11.822	-12.396	-12.9
		-0.1425	-6.4326	-7.0742	-7.5148	-8.1552	-8.736	-9.3813	-10.0134	-10.556	-11.218	-11.772	-12.272
		-0.135	-6.0926	-6.6981	-7.114	-7.7385	-8.2913	-8.8815	-9.4662	-10.0473	-10.634	-11.156	-11.644
		-0.1275	-5.7474	-6.3067	-6.7045	-7.3305	-7.8692	-8.409	-8.9241	-9.4716	-9.976	-10.54	-10.974
		-0.12	-5.3969	-5.9113	-6.2964	-6.88	-7.3317	-7.8945	-8.3975	-8.9109	-9.394	-9.8731	-10.36
		-0.1125	-5.0837	-5.5479	-5.9047	-6.4363	-6.858	-7.4051	-7.9011	-8.3301	-8.8214	-9.2867	-9.7199
		-0.105	-4.717	-5.1965	-5.5274	-5.9976	-6.3993	-6.8777	-7.3474	-7.7959	-8.2372	-8.6359	-9.0825
		-0.0975	-4.4009	-4.8173	-5.1245	-5.5841	-5.9661	-6.3852	-6.8519	-7.2445	-7.6447	-8.049	-8.4128
		-0.09	-4.0545	-4.4089	-4.7616	-5.162	-5.5064	-5.9019	-6.349	-6.694	-7.0561	-7.4597	-7.768
		-0.0825	-3.7203	-4.0441	-4.3367	-4.7339	-5.0591	-5.4017	-5.8152	-6.1348	-6.4769	-6.8201	-7.1522
		-0.075	-3.3727	-3.6816	-3.9613	-4.3157	-4.596	-4.9275	-5.2884	-5.5685	-5.8958	-6.1938	-6.4928
		-0.0675	-3.0187	-3.3144	-3.5673	-3.8817	-4.1471	-4.4276	-4.7655	-5.0253	-5.3393	-5.6127	-5.8502
		-0.06	-2.6899	-2.9547	-3.1667	-3.4411	-3.6937	-3.9512	-4.2475	-4.4687	-4.7373	-4.9891	-5.2198
		-0.0525	-2.3498	-2.5914	-2.7555	-3.0068	-3.2352	-3.46	-3.7199	-3.9153	-4.1405	-4.3649	-4.5639
		-0.045	-2.0168	-2.2133	-2.3709	-2.5771	-2.7648	-2.9784	-3.1971	-3.3479	-3.5611	-3.7529	-3.9041
		-0.0375	-1.6827	-1.8449	-1.9902	-2.1523	-2.326	-2.4774	-2.6636	-2.8102	-2.9735	-3.1276	-3.2704
		-0.03	-1.3428	-1.4734	-1.5834	-1.7282	-1.8581	-1.9941	-2.1369	-2.2549	-2.3868	-2.504	-2.6165
		-0.0225	-1.0092	-1.1002	-1.1883	-1.2921	-1.3995	-1.4869	-1.6051	-1.6915	-1.7928	-1.8823	-1.9682
		-0.015	-0.67254	-0.73208	-0.792	-0.8636	-0.92858	-0.99392	-1.0746	-1.126	-1.1959	-1.2611	-1.3146
		-0.0075	-0.33738	-0.36884	-0.39978	-0.43714	-0.47026	-0.5027	-0.53934	-0.56598	-0.60524	-0.63314	-0.65976
		0	-0.0001215	-0.00011523	-0.00013145	7.893e-05	-0.00013858	-0.00012272	-0.00013521	-0.00012055	-0.00010754	8.395e-05	-0.00011673
		0.0075	0.33428	0.36808	0.4017	0.43646	0.46814	0.50028	0.53986	0.56896	0.60318	0.63834	0.6667
		0.015	0.66616	0.73178	0.79882	0.8683	0.93078	0.99684	1.07268	1.12676	1.2075	1.275	1.3247
		0.0225	0.99992	1.10014	1.2003	1.3118	1.408	1.5051	1.6159	1.7033	1.8239	1.9075	1.9972
		0.03	1.3251	1.4742	1.6007	1.7508	1.8708	2.0028	2.1671	2.2733	2.4314	2.552	2.6631
		0.0375	1.6653	1.8444	2.002	2.1958	2.3535	2.513	2.7143	2.8463	3.0495	3.2056	3.3427
		0.045	1.9953	2.2101	2.4135	2.6279	2.8299	3.0252	3.2666	3.4475	3.6686	3.8555	4.0297
		0.0525	2.3264	2.5748	2.8216	3.078	3.3122	3.5355	3.8081	4.0174	4.293	4.5198	4.7214
		0.06	2.6677	2.9407	3.2264	3.5144	3.7793	4.0539	4.378	4.6061	4.9103	5.167	5.4123
		0.0675	3.0059	3.3156	3.6337	3.964	4.263	4.5726	4.9326	5.2061	5.5418	5.8351	6.1274
		0.075	3.3346	3.6863	4.0455	4.413	4.757	5.0998	5.5181	5.7914	6.1866	6.4892	6.8122
		0.0825	3.6651	4.062	4.4629	4.8652	5.2551	5.6105	6.0654	6.385	6.7909	7.1649	7.5158
		0.09	3.9864	4.4296	4.8641	5.3156	5.7207	6.1352	6.6162	6.9925	7.4245	7.8028	8.2223
		0.0975	4.3248	4.8002	5.2705	5.7656	6.2007	6.6669	7.1842	7.569	8.0866	8.5278	8.9478
		0.105	4.6561	5.1733	5.6708	6.2366	6.6903	7.1963	7.7712	8.1754	8.719	9.2112	9.6463
		0.1125	5.0084	5.5516	6.084	6.6952	7.1914	7.731	8.3251	8.7921	9.3778	9.8909	10.3718
		0.12	5.3352	5.9139	6.4976	7.1502	7.6941	8.2889	8.8907	9.4078	10.007	10.5872	11.105
		0.1275	5.6697	6.2931	6.9322	7.5932	8.2196	8.8099	9.4814	10.0185	10.686	11.2612	11.836
		0.135	5.9968	6.6659	7.3412	8.0561	8.6905	9.3271	10.0695	10.6308	11.3416	11.992	12.59
		0.1425	6.3591	7.0303	7.7593	8.5311	9.1839	9.8768	10.6544	11.2631	12.008	12.68	13.332
		0.15	6.6971	7.4288	8.2023	8.9711	9.7245	10.4377	11.2517	11.878	12.704	13.354	14.052
		0.1575	7.0108	7.7905	8.5843	9.4094	10.2076	10.9635	11.828	12.524	13.354	14.08	14.788
		0.165	7.3631	8.1569	9.0119	9.8853	10.6865	11.4965	12.4	13.154	14.014	14.79	15.602
		0.1725	7.6796	8.5349	9.4089	10.3482	11.2056	12.056	13.004	13.83	14.704	15.514	16.32
		0.18	7.9926	8.9086	9.8396	10.8155	11.672	12.594	13.582	14.464	15.354	16.194	17.07
		0.1875	8.3448	9.2887	10.2518	11.2808	12.202	13.156	14.176	15.082	16.04	16.924	17.84
		0.195	8.6846	9.6805	10.6679	11.736	12.714	13.69	14.764	15.724	16.716	17.602	18.6
		0.2025	9.024	10.0549	11.0732	12.196	13.234	14.25	15.314	16.346	17.426	18.336	19.332
		0.21	9.3367	10.4422	11.5004	12.66	13.738	14.794	15.936	17.018	18.14	19.042	20.118
		0.2175	9.7046	10.7858	11.916	13.134	14.262	15.328	16.546	17.632	18.802	19.784	20.892
		0.225	10.0266	11.1879	12.32	13.588	14.808	15.904	17.12	18.298	19.472	20.538	21.702
		0.2325	10.366	11.548	12.774	14.05	15.298	16.454	17.688	18.942	20.166	21.238	22.454
		0.24	10.6876	11.914	13.192	14.534	15.8	17.03	18.302	19.582	20.832	21.966	23.228
		0.2475	11.0268	12.31	13.564	15.02	16.302	17.576	18.914	20.248	21.55	22.708	23.99
		0.255	11.3123	12.686	13.982	15.448	16.832	18.144	19.518	20.89	22.244	23.452	24.78
		0.2625	11.686	13.05	14.386	15.904	17.306	18.68	20.172	21.524	22.91	24.166	25.57
		0.27	12.026	13.4	14.808	16.376	17.852	19.264	20.768	22.202	23.64	24.924	26.358
		0.2775	12.338	13.768	15.228	16.852	18.332	19.784	21.366	22.84	24.304	25.65	27.17
		0.285	12.688	14.134	15.664	17.33	18.866	20.334	21.968	23.452	25.01	26.402	27.924
		0.2925	13.012	14.506	16.084	17.814	19.348	20.924	22.61	24.1	25.724	27.17	28.738
		0.3	13.288	14.872	16.474	18.272	19.846	21.46	23.228	24.758	26.402	27.848	29.494
		0.3075	13.612	15.268	16.882	18.714	20.4	22.046	23.868	25.4	27.118	28.68	30.314
		0.315	13.958	15.644	17.328	19.228	20.924	22.61	24.464	26.028	27.844	29.414	31.084
		0.3225	14.288	15.994	17.764	19.674	21.408	23.196	25.02	26.734	28.502	30.146	31.872
		0.33	14.58	16.352	18.15	20.126	21.942	23.744	25.648	27.358	29.23	30.878	32.718
		0.3375	14.91	16.732	18.578	20.592	22.436	24.292	26.246	28.036	29.96	31.646	33.504
		0.345	15.232	17.098	18.992	21.042	22.964	24.81	26.852	28.662	30.636	32.41	34.32
		0.3525	15.56	17.448	19.42	21.524	23.422	25.424	27.492	29.34	31.346	33.146	35.042
		0.36	15.868	17.814	19.818	21.992	23.978	25.992	28.114	30	32.072	33.878	35.884
		0.3675	16.202	18.166	20.224	22.45	24.474	26.554	28.688	30.638	32.756	34.622	36.67
		0.375	16.516	18.512	20.636	22.9	24.982	27.132	29.284	31.29	33.446	35.38	37.458
		0.3825	16.83	18.846	21.016	23.34	25.498	27.664	29.91	31.948	34.18	36.124	38.3
		0.39	17.132	19.23	21.438	23.812	26.022	28.25	30.528	32.666	34.876	36.908	39.086
		0.3975	17.456	19.58	21.858	24.24	26.558	28.776	31.158	33.298	35.588	37.578	39.832
		0.405	17.764	19.988	22.272	24.69	27.012	29.332	31.722	33.95	36.292	38.398	40.64
		0.4125	18.048	20.314	22.656	25.16	27.51	29.86	32.342	34.628	37.06	39.152	41.492
		0.42	18.346	20.65	23.044	25.622	28.044	30.43	32.948	35.274	37.656	39.878	42.28
		0.4275	18.646	21.01	23.482	26.052	28.548	31.008	33.564	35.892	38.416	40.606	43.106
		0.435	18.98	21.352	23.886	26.526	29.07	31.534	34.18	36.53	39.128	41.372	43.818
		0.4425	19.228	21.65	24.254	26.952	29.54	32.08	34.786	37.204	39.764	42.084	44.608
		0.45	19.574	22.012	24.656	27.414	30.068	32.646	35.41	37.886	40.472	42.836	45.45
		0.4575	19.822	22.368	25.064	27.88	30.526	33.222	36.006	38.556	41.242	43.656	46.244
		0.465	20.158	22.706	25.45	28.318	31.056	33.718	36.604	39.21	41.948	44.382	47.004
		0.4725	20.438	23.052	25.788	28.8	31.564	34.292	37.204	39.828	42.616	45.148	47.822
		0.48	20.746	23.394	26.23	29.224	32.06	34.814	37.824	40.488	43.286	45.864	48.564
		0.4875	21.024	23.754	26.656	29.66	32.544	35.356	38.364	41.09	44.036	46.6	49.342
		0.495	21.248	24.028	27.012	30.136	33.002	35.924	38.956	41.76	44.674	47.36	50.224
		0.5025	21.56	24.356	27.382	30.594	33.526	36.464	39.56	42.39	45.392	48.126	51.068

## Sheet: Figure 2e
Figure 2e
		Vg (V)	Ids (A)
	Data	-1.9	2.39046e-11
		-1.8905	1.26644e-11
		-1.881	1.04274e-11
		-1.8715	8.6698e-12
		-1.862	7.6764e-12
		-1.8525	6.6468e-12
		-1.843	5.7832e-12
		-1.8335	5.4348e-12
		-1.824	5.0122e-12
		-1.8145	4.5564e-12
		-1.805	3.9668e-12
		-1.7955	3.7704e-12
		-1.786	3.3914e-12
		-1.7765	3.2158e-12
		-1.767	2.6578e-12
		-1.7575	2.3506e-12
		-1.748	2.547e-12
		-1.7385	2.574e-12
		-1.729	2.0696e-12
		-1.7195	1.6038e-12
		-1.71	1.731e-12
		-1.7005	1.9624e-12
		-1.691	1.5754e-12
		-1.6815	1.7202e-12
		-1.672	1.5272e-12
		-1.6625	1.012e-12
		-1.653	7.618e-13
		-1.6435	1.142e-12
		-1.634	1.239e-12
		-1.6245	9.514e-13
		-1.615	5.714e-13
		-1.6055	1.378e-13
		-1.596	4.38e-14
		-1.5865	7.58e-14
		-1.577	3.99e-13
		-1.5675	9.058e-13
		-1.558	1.6652e-12
		-1.5485	2.8068e-12
		-1.539	4.3628e-12
		-1.5295	5.8316e-12
		-1.52	8.7252e-12
		-1.5105	1.2263e-11
		-1.501	1.73098e-11
		-1.4915	2.38938e-11
		-1.482	3.23146e-11
		-1.4725	4.54454e-11
		-1.463	6.18454e-11
		-1.4535	8.46216e-11
		-1.444	1.1313e-10
		-1.4345	1.5739e-10
		-1.425	2.1736e-10
		-1.4155	3.0138e-10
		-1.406	4.1643e-10
		-1.3965	5.629e-10
		-1.387	7.8003e-10
		-1.3775	1.03815e-09
		-1.368	1.3575e-09
		-1.3585	1.8174e-09
		-1.349	2.3961e-09
		-1.3395	3.1062e-09
		-1.33	4.0326e-09
		-1.3205	5.1823e-09
		-1.311	6.5989e-09
		-1.3015	8.3502e-09
		-1.292	1.0417e-08
		-1.2825	1.2888e-08
		-1.273	1.57578e-08
		-1.2635	1.926e-08
		-1.254	2.32404e-08
		-1.2445	2.78244e-08
		-1.235	3.29318e-08
		-1.2255	3.86384e-08
		-1.216	4.5223e-08
		-1.2065	5.2455e-08
		-1.197	6.07544e-08
		-1.1875	6.89016e-08
		-1.178	7.8096e-08
		-1.1685	8.8893e-08
		-1.159	9.94992e-08
		-1.1495	1.10547e-07
		-1.14	1.224e-07
		-1.1305	1.3494e-07
		-1.121	1.474e-07
		-1.1115	1.6062e-07
		-1.102	1.7318e-07
		-1.0925	1.879e-07
		-1.083	2.0202e-07
		-1.0735	2.1602e-07
		-1.064	2.3018e-07
		-1.0545	2.4554e-07
		-1.045	2.5962e-07
		-1.0355	2.756e-07
		-1.026	2.9292e-07
		-1.0165	3.0898e-07
		-1.007	3.2396e-07
		-0.9975	3.404e-07
		-0.988	3.539e-07
		-0.9785	3.701e-07
		-0.969	3.8652e-07
		-0.9595	4.0198e-07
		-0.95	4.2048e-07
		-0.9405	4.353e-07
		-0.931	4.5148e-07
		-0.9215	4.7112e-07
		-0.912	4.877e-07
		-0.9025	5.0252e-07
		-0.893	5.2194e-07
		-0.8835	5.3424e-07
		-0.874	5.565e-07
		-0.8645	5.7846e-07
		-0.855	5.9534e-07
		-0.8455	6.1058e-07
		-0.836	6.2996e-07
		-0.8265	6.4868e-07
		-0.817	6.6302e-07
		-0.8075	6.76e-07
		-0.798	6.9968e-07
		-0.7885	7.095e-07
		-0.779	7.343e-07
		-0.7695	7.5116e-07
		-0.76	7.6932e-07
		-0.7505	7.917e-07
		-0.741	8.0996e-07
		-0.7315	8.212e-07
		-0.722	8.4432e-07
		-0.7125	8.6958e-07
		-0.703	8.8976e-07
		-0.6935	9.103e-07
		-0.684	9.281e-07
		-0.6745	9.4858e-07
		-0.665	9.7202e-07
		-0.6555	9.914e-07
		-0.646	1.00932e-06
		-0.6365	1.02422e-06
		-0.627	1.05328e-06
		-0.6175	1.06662e-06
		-0.608	1.0897e-06
		-0.5985	1.1121e-06
		-0.589	1.13558e-06
		-0.5795	1.1601e-06
		-0.57	1.1645e-06
		-0.5605	1.1974e-06
		-0.551	1.214e-06
		-0.5415	1.2444e-06
		-0.532	1.2664e-06
		-0.5225	1.2768e-06
		-0.513	1.3092e-06
		-0.5035	1.3299e-06
		-0.494	1.3399e-06
		-0.4845	1.3652e-06
		-0.475	1.3943e-06
		-0.4655	1.4158e-06
		-0.456	1.4371e-06
		-0.4465	1.4611e-06
		-0.437	1.4769e-06
		-0.4275	1.5022e-06
		-0.418	1.5342e-06
		-0.4085	1.5558e-06
		-0.399	1.5852e-06
		-0.3895	1.6079e-06
		-0.38	1.641e-06
		-0.3705	1.6542e-06
		-0.361	1.669e-06
		-0.3515	1.7004e-06
		-0.342	1.7208e-06
		-0.3325	1.7499e-06
		-0.323	1.7668e-06
		-0.3135	1.7957e-06
		-0.304	1.8287e-06
		-0.2945	1.8562e-06
		-0.285	1.87e-06
		-0.2755	1.8959e-06
		-0.266	1.9276e-06
		-0.2565	1.9463e-06
		-0.247	1.9741e-06
		-0.2375	2.0024e-06
		-0.228	2.0261e-06
		-0.2185	2.0556e-06
		-0.209	2.0903e-06
		-0.1995	2.1387e-06
		-0.19	2.1299e-06
		-0.1805	2.1751e-06
		-0.171	2.1721e-06
		-0.1615	2.2239e-06
		-0.152	2.2581e-06
		-0.1425	2.2856e-06
		-0.133	2.2888e-06
		-0.1235	2.314e-06
		-0.114	2.3468e-06
		-0.1045	2.3989e-06
		-0.095	2.4243e-06
		-0.0855	2.434e-06
		-0.076	2.4582e-06
		-0.0665	2.4963e-06
		-0.057	2.493e-06
		-0.0475	2.5377e-06
		-0.038	2.5584e-06
		-0.0285	2.5699e-06
		-0.019	2.6239e-06
		-0.0095	2.6539e-06
		0	2.6951e-06
		0.0095	2.6998e-06
		0.019	2.7585e-06
		0.0285	2.7871e-06
		0.038	2.7936e-06
		0.0475	2.8279e-06
		0.057	2.8376e-06
		0.0665	2.8646e-06
		0.076	2.9013e-06
		0.0855	2.9206e-06
		0.095	2.9956e-06
		0.1045	2.989e-06
		0.114	3.0202e-06
		0.1235	3.0535e-06
		0.133	3.0872e-06
		0.1425	3.0909e-06
		0.152	3.1341e-06
		0.1615	3.1293e-06
		0.171	3.1943e-06
		0.1805	3.2431e-06
		0.19	3.2564e-06
		0.1995	3.2918e-06
		0.209	3.3127e-06
		0.2185	3.3804e-06
		0.228	3.4021e-06
		0.2375	3.4344e-06
		0.247	3.4908e-06
		0.2565	3.5023e-06
		0.266	3.5496e-06
		0.2755	3.5592e-06
		0.285	3.5905e-06
		0.2945	3.614e-06
		0.304	3.66e-06
		0.3135	3.6953e-06
		0.323	3.7273e-06
		0.3325	3.7605e-06
		0.342	3.8134e-06
		0.3515	3.8421e-06
		0.361	3.8633e-06
		0.3705	3.9058e-06
		0.38	3.941e-06
		0.3895	3.9726e-06
		0.399	3.9606e-06
		0.4085	4.0177e-06
		0.418	4.0486e-06
		0.4275	4.0729e-06
		0.437	4.0833e-06
		0.4465	4.1417e-06
		0.456	4.1881e-06
		0.4655	4.1863e-06
		0.475	4.2653e-06
		0.4845	4.227e-06
		0.494	4.2835e-06
		0.5035	4.3416e-06
		0.513	4.3486e-06
		0.5225	4.3683e-06
		0.532	4.3879e-06
		0.5415	4.4079e-06
		0.551	4.449e-06
		0.5605	4.4879e-06
		0.57	4.5215e-06
		0.5795	4.566e-06
		0.589	4.5562e-06
		0.5985	4.6265e-06
		0.608	4.6522e-06
		0.6175	4.6731e-06
		0.627	4.6786e-06
		0.6365	4.7314e-06
		0.646	4.7934e-06
		0.6555	4.8548e-06
		0.665	4.8554e-06
		0.6745	4.8966e-06
		0.684	4.9199e-06
		0.6935	4.9703e-06
		0.703	4.9912e-06
		0.7125	5.0434e-06
		0.722	5.068e-06
		0.7315	5.0849e-06
		0.741	5.1324e-06
		0.7505	5.1784e-06
		0.76	5.1944e-06
		0.7695	5.258e-06
		0.779	5.2513e-06
		0.7885	5.3023e-06
		0.798	5.3563e-06
		0.8075	5.3749e-06
		0.817	5.4323e-06
		0.8265	5.4198e-06
		0.836	5.4579e-06
		0.8455	5.5019e-06
		0.855	5.5195e-06
		0.8645	5.5587e-06
		0.874	5.6252e-06
		0.8835	5.6557e-06
		0.893	5.7256e-06
		0.9025	5.739e-06
		0.912	5.7938e-06
		0.9215	5.8147e-06
		0.931	5.9105e-06
		0.9405	5.9477e-06
		0.95	5.9571e-06
		0.9595	5.9998e-06
		0.969	6.0657e-06
		0.9785	6.0509e-06
		0.988	6.0988e-06
		0.9975	6.1639e-06
		1.007	6.2299e-06
		1.0165	6.2523e-06
		1.026	6.2964e-06
		1.0355	6.3621e-06
		1.045	6.393e-06
		1.0545	6.4303e-06
		1.064	6.4843e-06
		1.0735	6.5278e-06
		1.083	6.5817e-06
		1.0925	6.6302e-06
		1.102	6.6329e-06
		1.1115	6.7101e-06
		1.121	6.7497e-06
		1.1305	6.7683e-06
		1.14	6.8352e-06
		1.1495	6.9029e-06
		1.159	6.9659e-06
		1.1685	6.999e-06
		1.178	7.0299e-06
		1.1875	7.1051e-06
		1.197	7.1326e-06
		1.2065	7.1695e-06
		1.216	7.2245e-06
		1.2255	7.3077e-06
		1.235	7.359e-06
		1.2445	7.4081e-06
		1.254	7.4944e-06
		1.2635	7.5093e-06
		1.273	7.5588e-06
		1.2825	7.613e-06
		1.292	7.6557e-06
		1.3015	7.6904e-06
		1.311	7.8089e-06
		1.3205	7.8526e-06
		1.33	7.9009e-06
		1.3395	7.9513e-06
		1.349	8.0444e-06
		1.3585	8.0996e-06
		1.368	8.1089e-06
		1.3775	8.1903e-06
		1.387	8.2336e-06
		1.3965	8.3304e-06
		1.406	8.3989e-06
		1.4155	8.4507e-06
		1.425	8.508e-06
		1.4345	8.5818e-06
		1.444	8.6557e-06
		1.4535	8.7119e-06
		1.463	8.8006e-06
		1.4725	8.8753e-06
		1.482	8.9321e-06
		1.4915	9.0295e-06
		1.501	9.0761e-06
		1.5105	9.1334e-06
		1.52	9.2188e-06
		1.5295	9.2531e-06
		1.539	9.3829e-06
		1.5485	9.4316e-06
		1.558	9.4979e-06
		1.5675	9.5953e-06
		1.577	9.641e-06
		1.5865	9.7051e-06
		1.596	9.824e-06
		1.6055	9.9379e-06
		1.615	1.00101e-05
		1.6245	1.00804e-05
		1.634	1.01456e-05
		1.6435	1.02473e-05
		1.653	1.02979e-05
		1.6625	1.03316e-05
		1.672	1.04506e-05
		1.6815	1.05475e-05
		1.691	1.06115e-05
		1.7005	1.06543e-05
		1.71	1.07299e-05
		1.7195	1.08033e-05
		1.729	1.09093e-05
		1.7385	1.09602e-05
		1.748	1.10653e-05
		1.7575	1.11389e-05
		1.767	1.12239e-05
		1.7765	1.1263e-05
		1.786	1.1352e-05
		1.7955	1.14518e-05
		1.805	1.151e-05
		1.8145	1.1584e-05
		1.824	1.1636e-05
		1.8335	1.1764e-05
		1.843	1.1822e-05
		1.8525	1.1942e-05
		1.862	1.1992e-05
		1.8715	1.2084e-05
		1.881	1.215e-05
		1.8905	1.2274e-05
		1.9	1.2364e-05
		1.9	1.237e-05
		1.8905	1.2268e-05
		1.881	1.2196e-05
		1.8715	1.2082e-05
		1.862	1.2022e-05
		1.8525	1.1948e-05
		1.843	1.1854e-05
		1.8335	1.1794e-05
		1.824	1.166e-05
		1.8145	1.159e-05
		1.805	1.146e-05
		1.7955	1.1442e-05
		1.786	1.1314e-05
		1.7765	1.1286e-05
		1.767	1.1204e-05
		1.7575	1.1092e-05
		1.748	1.1004e-05
		1.7385	1.0976e-05
		1.729	1.0854e-05
		1.7195	1.0778e-05
		1.71	1.0746e-05
		1.7005	1.0658e-05
		1.691	1.0592e-05
		1.6815	1.0524e-05
		1.672	1.0428e-05
		1.6625	1.0338e-05
		1.653	1.0306e-05
		1.6435	1.021e-05
		1.634	1.0144e-05
		1.6245	1.001e-05
		1.615	1.00193e-05
		1.6055	9.9263e-06
		1.596	9.8016e-06
		1.5865	9.7325e-06
		1.577	9.6818e-06
		1.5675	9.6506e-06
		1.558	9.5408e-06
		1.5485	9.4249e-06
		1.539	9.3906e-06
		1.5295	9.3173e-06
		1.52	9.2616e-06
		1.5105	9.1584e-06
		1.501	9.1663e-06
		1.4915	9.1107e-06
		1.482	9.0109e-06
		1.4725	8.9759e-06
		1.463	8.8963e-06
		1.4535	8.8134e-06
		1.444	8.763e-06
		1.4345	8.7037e-06
		1.425	8.6706e-06
		1.4155	8.5724e-06
		1.406	8.501e-06
		1.3965	8.4661e-06
		1.387	8.3995e-06
		1.3775	8.367e-06
		1.368	8.2961e-06
		1.3585	8.253e-06
		1.349	8.2067e-06
		1.3395	8.129e-06
		1.33	8.1069e-06
		1.3205	8.0246e-06
		1.311	7.9746e-06
		1.3015	7.8786e-06
		1.292	7.8776e-06
		1.2825	7.8233e-06
		1.273	7.7597e-06
		1.2635	7.7436e-06
		1.254	7.6889e-06
		1.2445	7.6292e-06
		1.235	7.5242e-06
		1.2255	7.5362e-06
		1.216	7.5014e-06
		1.2065	7.4616e-06
		1.197	7.3877e-06
		1.1875	7.3046e-06
		1.178	7.2887e-06
		1.1685	7.2492e-06
		1.159	7.2047e-06
		1.1495	7.1247e-06
		1.14	7.0375e-06
		1.1305	7.0137e-06
		1.121	6.9609e-06
		1.1115	6.9253e-06
		1.102	6.8362e-06
		1.0925	6.8065e-06
		1.083	6.8229e-06
		1.0735	6.7553e-06
		1.064	6.6969e-06
		1.0545	6.6343e-06
		1.045	6.5784e-06
		1.0355	6.5303e-06
		1.026	6.4869e-06
		1.0165	6.5109e-06
		1.007	6.4389e-06
		0.9975	6.3954e-06
		0.988	6.3561e-06
		0.9785	6.2742e-06
		0.969	6.2924e-06
		0.9595	6.2149e-06
		0.95	6.1609e-06
		0.9405	6.1664e-06
		0.931	6.1697e-06
		0.9215	6.0774e-06
		0.912	5.9889e-06
		0.9025	5.9527e-06
		0.893	5.9402e-06
		0.8835	5.8642e-06
		0.874	5.9039e-06
		0.8645	5.8656e-06
		0.855	5.8404e-06
		0.8455	5.754e-06
		0.836	5.7453e-06
		0.8265	5.6648e-06
		0.817	5.6516e-06
		0.8075	5.5904e-06
		0.798	5.5733e-06
		0.7885	5.5334e-06
		0.779	5.5142e-06
		0.7695	5.4936e-06
		0.76	5.4406e-06
		0.7505	5.415e-06
		0.741	5.3784e-06
		0.7315	5.3608e-06
		0.722	5.3114e-06
		0.7125	5.2862e-06
		0.703	5.2269e-06
		0.6935	5.2331e-06
		0.684	5.1936e-06
		0.6745	5.1659e-06
		0.665	5.1409e-06
		0.6555	5.0787e-06
		0.646	5.0347e-06
		0.6365	5.0032e-06
		0.627	4.9839e-06
		0.6175	4.992e-06
		0.608	4.9259e-06
		0.5985	4.9052e-06
		0.589	4.8683e-06
		0.5795	4.8531e-06
		0.57	4.79e-06
		0.5605	4.7438e-06
		0.551	4.7153e-06
		0.5415	4.6926e-06
		0.532	4.641e-06
		0.5225	4.6634e-06
		0.513	4.5946e-06
		0.5035	4.5715e-06
		0.494	4.5713e-06
		0.4845	4.4608e-06
		0.475	4.4375e-06
		0.4655	4.4525e-06
		0.456	4.4345e-06
		0.4465	4.3927e-06
		0.437	4.3455e-06
		0.4275	4.3278e-06
		0.418	4.2858e-06
		0.4085	4.2312e-06
		0.399	4.2404e-06
		0.3895	4.2273e-06
		0.38	4.1475e-06
		0.3705	4.0907e-06
		0.361	4.0773e-06
		0.3515	4.0753e-06
		0.342	4.0335e-06
		0.3325	3.977e-06
		0.323	3.9673e-06
		0.3135	3.9316e-06
		0.304	3.9094e-06
		0.2945	3.8769e-06
		0.285	3.8386e-06
		0.2755	3.8342e-06
		0.266	3.8033e-06
		0.2565	3.7857e-06
		0.247	3.7113e-06
		0.2375	3.6669e-06
		0.228	3.6739e-06
		0.2185	3.6248e-06
		0.209	3.5895e-06
		0.1995	3.5793e-06
		0.19	3.5382e-06
		0.1805	3.4962e-06
		0.171	3.4656e-06
		0.1615	3.4513e-06
		0.152	3.4454e-06
		0.1425	3.424e-06
		0.133	3.3595e-06
		0.1235	3.3573e-06
		0.114	3.3301e-06
		0.1045	3.2705e-06
		0.095	3.2568e-06
		0.0855	3.2276e-06
		0.076	3.2079e-06
		0.0665	3.1567e-06
		0.057	3.1163e-06
		0.0475	3.0908e-06
		0.038	3.0695e-06
		0.0285	3.0344e-06
		0.019	3.0103e-06
		0.0095	2.9905e-06
		0	2.9475e-06
		-0.0095	2.9482e-06
		-0.019	2.9019e-06
		-0.0285	2.8677e-06
		-0.038	2.8614e-06
		-0.0475	2.8151e-06
		-0.057	2.7852e-06
		-0.0665	2.7586e-06
		-0.076	2.7257e-06
		-0.0855	2.6919e-06
		-0.095	2.6799e-06
		-0.1045	2.6581e-06
		-0.114	2.6251e-06
		-0.1235	2.5867e-06
		-0.133	2.5424e-06
		-0.1425	2.4993e-06
		-0.152	2.5001e-06
		-0.1615	2.4373e-06
		-0.171	2.4199e-06
		-0.1805	2.4008e-06
		-0.19	2.3937e-06
		-0.1995	2.3468e-06
		-0.209	2.3064e-06
		-0.2185	2.2718e-06
		-0.228	2.27e-06
		-0.2375	2.2174e-06
		-0.247	2.2232e-06
		-0.2565	2.1834e-06
		-0.266	2.1512e-06
		-0.2755	2.1241e-06
		-0.285	2.1035e-06
		-0.2945	2.0796e-06
		-0.304	2.0455e-06
		-0.3135	2.0213e-06
		-0.323	2.0178e-06
		-0.3325	1.9691e-06
		-0.342	1.9522e-06
		-0.3515	1.9042e-06
		-0.361	1.8808e-06
		-0.3705	1.8685e-06
		-0.38	1.8542e-06
		-0.3895	1.8412e-06
		-0.399	1.7933e-06
		-0.4085	1.7704e-06
		-0.418	1.7426e-06
		-0.4275	1.7195e-06
		-0.437	1.6838e-06
		-0.4465	1.6767e-06
		-0.456	1.6472e-06
		-0.4655	1.6034e-06
		-0.475	1.5884e-06
		-0.4845	1.5661e-06
		-0.494	1.5328e-06
		-0.5035	1.5114e-06
		-0.513	1.4988e-06
		-0.5225	1.4534e-06
		-0.532	1.4286e-06
		-0.5415	1.415e-06
		-0.551	1.3949e-06
		-0.5605	1.3775e-06
		-0.57	1.353e-06
		-0.5795	1.3226e-06
		-0.589	1.309e-06
		-0.5985	1.2804e-06
		-0.608	1.2688e-06
		-0.6175	1.2359e-06
		-0.627	1.2157e-06
		-0.6365	1.1986e-06
		-0.646	1.1734e-06
		-0.6555	1.1466e-06
		-0.665	1.1251e-06
		-0.6745	1.0969e-06
		-0.684	1.086e-06
		-0.6935	1.0668e-06
		-0.703	1.0402e-06
		-0.7125	1.0169e-06
		-0.722	1.00002e-06
		-0.7315	9.8018e-07
		-0.741	9.5364e-07
		-0.7505	9.3116e-07
		-0.76	9.1358e-07
		-0.7695	8.8958e-07
		-0.779	8.7406e-07
		-0.7885	8.5112e-07
		-0.798	8.327e-07
		-0.8075	8.0696e-07
		-0.817	7.8228e-07
		-0.8265	7.6848e-07
		-0.836	7.455e-07
		-0.8455	7.2496e-07
		-0.855	7.0922e-07
		-0.8645	6.836e-07
		-0.874	6.694e-07
		-0.8835	6.4874e-07
		-0.893	6.216e-07
		-0.9025	6.0736e-07
		-0.912	5.9056e-07
		-0.9215	5.7024e-07
		-0.931	5.488e-07
		-0.9405	5.311e-07
		-0.95	5.1198e-07
		-0.9595	4.9442e-07
		-0.969	4.7466e-07
		-0.9785	4.5624e-07
		-0.988	4.3482e-07
		-0.9975	4.207e-07
		-1.007	3.9704e-07
		-1.0165	3.8224e-07
		-1.026	3.6392e-07
		-1.0355	3.4652e-07
		-1.045	3.312e-07
		-1.0545	3.1134e-07
		-1.064	2.9632e-07
		-1.0735	2.773e-07
		-1.083	2.61e-07
		-1.0925	2.431e-07
		-1.102	2.2658e-07
		-1.1115	2.0868e-07
		-1.121	1.9358e-07
		-1.1305	1.7932e-07
		-1.14	1.6274e-07
		-1.1495	1.4862e-07
		-1.159	1.346e-07
		-1.1685	1.2096e-07
		-1.178	1.0786e-07
		-1.1875	9.61056e-08
		-1.197	8.4606e-08
		-1.2065	7.36962e-08
		-1.216	6.39216e-08
		-1.2255	5.49072e-08
		-1.235	4.66906e-08
		-1.2445	3.93746e-08
		-1.254	3.32178e-08
		-1.2635	2.75388e-08
		-1.273	2.28646e-08
		-1.2825	1.8468e-08
		-1.292	1.49028e-08
		-1.3015	1.19814e-08
		-1.311	9.0492e-09
		-1.3205	7.5042e-09
		-1.33	5.9316e-09
		-1.3395	4.6126e-09
		-1.349	3.5209e-09
		-1.3585	2.6734e-09
		-1.368	2.0628e-09
		-1.3775	1.5387e-09
		-1.387	1.1509e-09
		-1.3965	8.4207e-10
		-1.406	6.2901e-10
		-1.4155	4.4948e-10
		-1.425	3.2043e-10
		-1.4345	2.3165e-10
		-1.444	1.6235e-10
		-1.4535	1.1672e-10
		-1.463	7.92678e-11
		-1.4725	5.28278e-11
		-1.482	3.45644e-11
		-1.4915	2.11922e-11
		-1.501	1.19308e-11
		-1.5105	6.754e-12
		-1.52	3.2218e-12
		-1.5295	1.4008e-12
		-1.539	5.814e-13
		-1.5485	1.9754e-12
		-1.558	2.3554e-12
		-1.5675	2.9786e-12
		-1.577	3.0596e-12
		-1.5865	3.3414e-12
		-1.596	3.7312e-12
		-1.6055	3.7822e-12
		-1.615	3.9014e-12
		-1.6245	3.9994e-12
		-1.634	3.9242e-12
		-1.6435	3.8278e-12
		-1.653	3.8498e-12
		-1.6625	4.1572e-12
		-1.672	4.099e-12
		-1.6815	3.6976e-12
		-1.691	3.561e-12
		-1.7005	3.6502e-12
		-1.71	3.7618e-12
		-1.7195	3.5976e-12
		-1.729	3.9118e-12
		-1.7385	4.2438e-12
		-1.748	4.1452e-12
		-1.7575	3.6316e-12
		-1.767	3.7436e-12
		-1.7765	4.2032e-12
		-1.786	4.156e-12
		-1.7955	3.7636e-12
		-1.805	3.7062e-12
		-1.8145	3.817e-12
		-1.824	3.7684e-12
		-1.8335	4.1046e-12
		-1.843	4.3424e-12
		-1.8525	4.1316e-12
		-1.862	3.6704e-12
		-1.8715	3.8514e-12
		-1.881	3.7438e-12
		-1.8905	3.9182e-12
		-1.9	3.9292e-12

## Sheet: Figure 2f
Figure 2f
		Ids (A)	SS(mV/dec)
	Data	2.39046e-11	-34.4332
		1.26644e-11	-52.733
		1.04274e-11	-115.448
		8.6698e-12	-142.837
		7.6764e-12	-164.65
		6.6468e-12	-154.485
		5.7832e-12	-217.319
		5.4348e-12	-305.762
		5.0122e-12	-248.166
		4.5564e-12	-187.03
		3.9668e-12	-231.047
		3.7704e-12	-279.16
		3.3914e-12	-274.97
		3.2158e-12	-179.488
		2.6578e-12	-139.593
		2.3506e-12	-1027.4
		2.547e-12	481.869
		2.574e-12	-210.777
		2.0696e-12	-92.4762
		1.6038e-12	-244.879
		1.731e-12	216.803
		1.9624e-12	-464.477
		1.5754e-12	-332.118
		1.7202e-12	-1407.94
		1.5272e-12	-82.4658
		1.012e-12	-62.9025
		7.618e-13	362.004
		1.142e-12	89.9492
		1.239e-12	-239.588
		9.514e-13	-56.5256
		5.714e-13	-22.6429
		1.378e-13	-17.0332
		4.38e-14	-73.1952
		7.58e-14	19.802
		3.99e-13	17.6356
		9.058e-13	30.6208
		1.6652e-12	38.6824
		2.8068e-12	45.4221
		4.3628e-12	59.8282
		5.8316e-12	63.1208
		8.7252e-12	58.8583
		1.2263e-11	63.862
		1.73098e-11	65.5877
		2.38938e-11	70.0831
		3.23146e-11	68.0504
		4.54454e-11	67.3977
		6.18454e-11	70.3726
		8.46216e-11	72.4443
		1.1313e-10	70.502
		1.5739e-10	66.9953
		2.1736e-10	67.3431
		3.0138e-10	67.2894
		4.1643e-10	70.0288
		5.629e-10	69.707
		7.8003e-10	71.4746
		1.03815e-09	78.9599
		1.3575e-09	78.1281
		1.8174e-09	76.9963
		2.3961e-09	81.6225
		3.1062e-09	84.041
		4.0326e-09	85.4727
		5.1823e-09	88.8322
		6.5989e-09	91.7102
		8.3502e-09	95.8284
		1.0417e-08	100.802
		1.2888e-08	105.701
		1.57578e-08	108.901
		1.926e-08	112.594
		2.32404e-08	118.921
		2.78244e-08	125.519
		3.29318e-08	133.246
		3.86384e-08	137.937
		4.5223e-08	143.107
		5.2455e-08	148.185
		6.07544e-08	160.416
		6.89016e-08	174.23
		7.8096e-08	171.731
		8.8893e-08	180.624
		9.94992e-08	200.679
		1.10547e-07	211.201
		1.224e-07	219.413
		1.3494e-07	235.393
		1.474e-07	251.127
		1.6062e-07	271.428
		1.7318e-07	278.89
		1.879e-07	284.02
		2.0202e-07	313.701
		2.1602e-07	335.255
		2.3018e-07	341.553
		2.4554e-07	363.493
		2.5962e-07	378.811
		2.756e-07	362.52
		2.9292e-07	382.67
		3.0898e-07	434.362
		3.2396e-07	451.744
		3.404e-07	494.931
		3.539e-07	522.99
		3.701e-07	496.195
		3.8652e-07	529.464
		4.0198e-07	519.504
		4.2048e-07	549.383
		4.353e-07	615.023
		4.5148e-07	553.244
		4.7112e-07	566.923
		4.877e-07	678.043
		5.0252e-07	644.771
		5.2194e-07	714.741
		5.3424e-07	682.359
		5.565e-07	550.136
		5.7846e-07	648.466
		5.9534e-07	809.57
		6.1058e-07	773.997
		6.2996e-07	722.765
		6.4868e-07	855.33
		6.6302e-07	1060.49
		6.76e-07	812.91
		6.9968e-07	904.516
		7.095e-07	905.881
		7.343e-07	766.746
		7.5116e-07	939.037
		7.6932e-07	832.304
		7.917e-07	849.863
		8.0996e-07	1195.85
		8.212e-07	1053.01
		8.4432e-07	764.261
		8.6958e-07	834.585
		8.8976e-07	955.975
		9.103e-07	1037.01
		9.281e-07	1062.08
		9.4858e-07	946.195
		9.7202e-07	990.876
		9.914e-07	1161.82
		1.00932e-06	1343.29
		1.02422e-06	1026.2
		1.05328e-06	1078.54
		1.06662e-06	1286.99
		1.0897e-06	1047.75
		1.1121e-06	1060.81
		1.13558e-06	1035.33
		1.1601e-06	1739.65
		1.1645e-06	1382.44
		1.1974e-06	1050.93
		1.214e-06	1136.31
		1.2444e-06	1035.3
		1.2664e-06	1702.07
		1.2768e-06	1316.24
		1.3092e-06	1073.68
		1.3299e-06	1887.47
		1.3399e-06	1669.99
		1.3652e-06	1099.29
		1.3943e-06	1202.1
		1.4158e-06	1446.98
		1.4371e-06	1389.09
		1.4611e-06	1601.47
		1.4769e-06	1577.05
		1.5022e-06	1149.36
		1.5342e-06	1247.86
		1.5558e-06	1337.83
		1.5852e-06	1328.18
		1.6079e-06	1264.6
		1.641e-06	1541.08
		1.6542e-06	2585.82
		1.669e-06	1588.22
		1.7004e-06	1431.36
		1.7208e-06	1524.62
		1.7499e-06	1658.38
		1.7668e-06	1693.32
		1.7957e-06	1270.47
		1.8287e-06	1320.27
		1.8562e-06	1958.94
		1.87e-06	2067.32
		1.8959e-06	1442.09
		1.9276e-06	1667.49
		1.9463e-06	1835.35
		1.9741e-06	1539.58
		2.0024e-06	1682.65
		2.0261e-06	1668.46
		2.0556e-06	1402.45
		2.0903e-06	1103.93
		2.1387e-06	2331.12
		2.1299e-06	2592.31
		2.1751e-06	2229.89
		2.1721e-06	1971.77
		2.2239e-06	1126.7
		2.2581e-06	1598.66
		2.2856e-06	3239.74
		2.2888e-06	3542.71
		2.314e-06	1748.21
		2.3468e-06	1214.15
		2.3989e-06	1346.54
		2.4243e-06	3011.84
		2.434e-06	3150.47
		2.4582e-06	1731.02
		2.4963e-06	3112.17
		2.493e-06	2659.76
		2.5377e-06	1689.46
		2.5584e-06	3469.72
		2.5699e-06	1730.6
		2.6239e-06	1360.22
		2.6539e-06	1634.04
		2.6951e-06	2551.35
		2.6998e-06	1881.54
		2.7585e-06	1374.72
		2.7871e-06	3460.06
		2.7936e-06	3010.38
		2.8279e-06	2799.49
		2.8376e-06	3392.89
		2.8646e-06	1970.66
		2.9013e-06	2259.73
		2.9206e-06	1367.77
		2.9956e-06	1889.83
		2.989e-06	5349.28
		3.0202e-06	2049.18
		3.0535e-06	1993.9
		3.0872e-06	3593.7
		3.0909e-06	2901.61
		3.1341e-06	3543.29
		3.1293e-06	2299.45
		3.1943e-06	1224.77
		3.2431e-06	2272.17
		3.2564e-06	2935.22
		3.2918e-06	2552.27
		3.3127e-06	1647.21
		3.3804e-06	1642.89
		3.4021e-06	2760.51
		3.4344e-06	1699.78
		3.4908e-06	2234.65
		3.5023e-06	2619.08
		3.5496e-06	2714.65
		3.5592e-06	3818.7
		3.5905e-06	2863.28
		3.614e-06	2281.97
		3.66e-06	1966.56
		3.6953e-06	2401.03
		3.7273e-06	2501.35
		3.7605e-06	1915.71
		3.8134e-06	2037.96
		3.8421e-06	3365.17
		3.8633e-06	2660.57
		3.9058e-06	2197.04
		3.941e-06	2579.83
		3.9726e-06	8818.55
		3.9606e-06	3875.44
		4.0177e-06	1990.8
		4.0486e-06	3206.08
		4.0729e-06	5126.24
		4.0833e-06	2611.72
		4.1417e-06	1726.37
		4.1881e-06	4084.52
		4.1863e-06	2395.2
		4.2653e-06	4521.76
		4.227e-06	10274.8
		4.2835e-06	1635.46
		4.3416e-06	2900.46
		4.3486e-06	7135.75
		4.3683e-06	4862.74
		4.3879e-06	4847.83
		4.4079e-06	3163.67
		4.449e-06	2432.33
		4.4879e-06	2706.5
		4.5215e-06	2535.79
		4.566e-06	5722.47
		4.5562e-06	3323.62
		4.6265e-06	2098.15
		4.6522e-06	4365.3
		4.6731e-06	7731.31
		4.6786e-06	3528.59
		4.7314e-06	1804.75
		4.7934e-06	1699.21
		4.8548e-06	3404.2
		4.8554e-06	5103.02
		4.8966e-06	3315.15
		4.9199e-06	2928.49
		4.9703e-06	3040.63
		4.9912e-06	2996.46
		5.0434e-06	2865.06
		5.068e-06	5338.57
		5.0849e-06	3464.69
		5.1324e-06	2401.06
		5.1784e-06	3643.41
		5.1944e-06	2867.93
		5.258e-06	4015.69
		5.2513e-06	5214.46
		5.3023e-06	2209.8
		5.3563e-06	3217.02
		5.3749e-06	3105.16
		5.4323e-06	5258.97
		5.4198e-06	9305.39
		5.4579e-06	2909.9
		5.5019e-06	3898.1
		5.5195e-06	4259.57
		5.5587e-06	2306.32
		5.6252e-06	2528.91
		5.6557e-06	2472.98
		5.7256e-06	2992.19
		5.739e-06	3694.7
		5.7938e-06	3338.55
		5.8147e-06	2193.81
		5.9105e-06	1934.48
		5.9477e-06	5570.75
		5.9571e-06	5016.21
		5.9998e-06	2421.6
		6.0657e-06	5158.56
		6.0509e-06	8039.05
		6.0988e-06	2364.48
		6.1639e-06	2057.02
		6.2299e-06	3072.33
		6.2523e-06	4120.37
		6.2964e-06	2513
		6.3621e-06	2873.39
		6.393e-06	4103.01
		6.4303e-06	3085.22
		6.4843e-06	2907.15
		6.5278e-06	2934.37
		6.5817e-06	2810.74
		6.6302e-06	5645.74
		6.6329e-06	3652.19
		6.7101e-06	2506.26
		6.7497e-06	5065.85
		6.7683e-06	3475.55
		6.8352e-06	2221.71
		6.9029e-06	2309.75
		6.9659e-06	3164.34
		6.999e-06	4783.59
		7.0299e-06	2907.78
		7.1051e-06	3016.48
		7.1326e-06	4848.58
		7.1695e-06	3417.31
		7.2245e-06	2291.41
		7.3077e-06	2371.74
		7.359e-06	3206.14
		7.4081e-06	2399.58
		7.4944e-06	3224.37
		7.5093e-06	5113.04
		7.5588e-06	3189.86
		7.613e-06	3434.53
		7.6557e-06	4324.96
		7.6904e-06	2208.03
		7.8089e-06	2096.08
		7.8526e-06	3735.23
		7.9009e-06	3502.52
		7.9513e-06	2430.57
		8.0444e-06	2367.47
		8.0996e-06	5478.21
		8.1089e-06	3928.67
		8.1903e-06	2866.7
		8.2336e-06	2579.4
		8.3304e-06	2200.95
		8.3989e-06	3051.31
		8.4507e-06	3389.79
		8.508e-06	2841.88
		8.5818e-06	2541.9
		8.6557e-06	2907.65
		8.7119e-06	2635.2
		8.8006e-06	2354.35
		8.8753e-06	2949.72
		8.9321e-06	2539.88
		9.0295e-06	2735.51
		9.0761e-06	3823.88
		9.1334e-06	2804.38
		9.2188e-06	3359.99
		9.2531e-06	2479.55
		9.3829e-06	2289.68
		9.4316e-06	3591.34
		9.4979e-06	2542.42
		9.5953e-06	2925.56
		9.641e-06	3845.02
		9.7051e-06	2326.64
		9.824e-06	1845.63
		9.9379e-06	2331.27
		1.00101e-05	3072.87
		1.00804e-05	3253.8
		1.01456e-05	2664.17
		1.02473e-05	2936.21
		1.02979e-05	5339.88
		1.03316e-05	2972.21
		1.04506e-05	2115.35
		1.05475e-05	2863.36
		1.06115e-05	4342.47
		1.06543e-05	3942.81
		1.07299e-05	3150.12
		1.08033e-05	2638.45
		1.09093e-05	3034.15
		1.09602e-05	3081.26
		1.10653e-05	2705.08
		1.11389e-05	3074.14
		1.12239e-05	3948.64
		1.1263e-05	3855.05
		1.1352e-05	2631.7
		1.14518e-05	3165.12
		1.151e-05	3811.59
		1.1584e-05	4018.28
		1.1636e-05	2837.32
		1.1764e-05	2758.72
		1.1822e-05	2913.19
		1.1942e-05	3064.19
		1.1992e-05	3701.07
		1.2084e-05	3342.33
		1.215e-05	2804.26
		1.2274e-05	2505.7
		1.2364e-05	--
		1.237e-05	--
		1.2268e-05	3088.28
		1.2196e-05	2863.63
		1.2082e-05	3044.53
		1.2022e-05	3922.69
		1.1948e-05	3108.74
		1.1854e-05	3372.33
		1.1794e-05	2651.27
		1.166e-05	2507.36
		1.159e-05	2528.64
		1.146e-05	3404.11
		1.1442e-05	3412.08
		1.1314e-05	3186.9
		1.1286e-05	4477.89
		1.1204e-05	2523.18
		1.1092e-05	2428.89
		1.1004e-05	4161.41
		1.0976e-05	3187.51
		1.0854e-05	2403.26
		1.0778e-05	4374.88
		1.0746e-05	3907.48
		1.0658e-05	3030.85
		1.0592e-05	3457.77
		1.0524e-05	2803.62
		1.0428e-05	2453.41
		1.0338e-05	3717.56
		1.0306e-05	3511.5
		1.021e-05	2761.27
		1.0144e-05	2211.45
		1.001e-05	3536.95
		1.00193e-05	5210.22
		9.9263e-06	1991.53
		9.8016e-06	2218.85
		9.7325e-06	3557.47
		9.6818e-06	5176.97
		9.6506e-06	2982.12
		9.5408e-06	1848.69
		9.4249e-06	2757.04
		9.3906e-06	3810.16
		9.3173e-06	3162.81
		9.2616e-06	2543.35
		9.1584e-06	4229.79
		9.1663e-06	8377.94
		9.1107e-06	2558.61
		9.0109e-06	2934.93
		8.9759e-06	3418.03
		8.8963e-06	2394.6
		8.8134e-06	2897.84
		8.763e-06	3492.92
		8.7037e-06	4127.15
		8.6706e-06	2878.14
		8.5724e-06	2214.68
		8.501e-06	3506.16
		8.4661e-06	3642.23
		8.3995e-06	3715.56
		8.367e-06	3531.96
		8.2961e-06	3189.03
		8.253e-06	4037.9
		8.2067e-06	2889.86
		8.129e-06	3575.63
		8.1069e-06	3384.56
		8.0246e-06	2658.86
		7.9746e-06	2382.64
		7.8786e-06	3574.8
		7.8776e-06	6211.04
		7.8233e-06	2901.21
		7.7597e-06	4272.47
		7.7436e-06	4773.01
		7.6889e-06	2939.4
		7.6292e-06	2020.44
		7.5242e-06	3567.01
		7.5362e-06	14415.7
		7.5014e-06	4397.69
		7.4616e-06	2864.43
		7.3877e-06	2057.27
		7.3046e-06	3242.78
		7.2887e-06	5746.51
		7.2492e-06	3774.2
		7.2047e-06	2525.42
		7.1247e-06	1863.2
		7.0375e-06	2786.17
		7.0137e-06	3997.46
		6.9609e-06	3449.16
		6.9253e-06	2420.19
		6.8362e-06	2528.36
		6.8065e-06	22465.2
		6.8229e-06	5794.08
		6.7553e-06	2347.07
		6.6969e-06	2420.53
		6.6343e-06	2450.49
		6.5784e-06	2768.88
		6.5303e-06	3123.42
		6.4869e-06	14704.7
		6.5109e-06	5890.52
		6.4389e-06	2444.26
		6.3954e-06	3380.21
		6.3561e-06	2286.58
		6.2742e-06	4343.45
		6.2924e-06	4606.94
		6.2149e-06	2071.49
		6.1609e-06	5584.21
		6.1664e-06	-30650.7
		6.1697e-06	3009.25
		6.0774e-06	1470.93
		5.9889e-06	2110.21
		5.9527e-06	5358.16
		5.9402e-06	2920.73
		5.8642e-06	7137.29
		5.9039e-06	-183274
		5.8656e-06	4045.65
		5.8404e-06	2277.47
		5.754e-06	2664.84
		5.7453e-06	2800.18
		5.6648e-06	2660.58
		5.6516e-06	3309.13
		5.5904e-06	3135.83
		5.5733e-06	4268.88
		5.5334e-06	4103.75
		5.5142e-06	6060.55
		5.4936e-06	3255.81
		5.4406e-06	3035.84
		5.415e-06	3804.79
		5.3784e-06	4348.96
		5.3608e-06	3490.02
		5.3114e-06	3121.91
		5.2862e-06	2728
		5.2269e-06	4333.39
		5.2331e-06	6845.14
		5.1936e-06	3384.98
		5.1659e-06	4289.58
		5.1409e-06	2569.85
		5.0787e-06	2095.84
		5.0347e-06	2920.97
		5.0032e-06	4313.99
		4.9839e-06	19521.5
		4.992e-06	3737.41
		4.9259e-06	2494.14
		4.9052e-06	3719.47
		4.8683e-06	4097.05
		4.8531e-06	2698.17
		4.79e-06	1920.58
		4.7438e-06	2783.4
		4.7153e-06	4031.54
		4.6926e-06	2754.52
		4.641e-06	7008.83
		4.6634e-06	4353.94
		4.5946e-06	2198.07
		4.5715e-06	8605.13
		4.5713e-06	1784.71
		4.4608e-06	1472.71
		4.4375e-06	23490.9
		4.4525e-06	64690.4
		4.4345e-06	3235.48
		4.3927e-06	2157.89
		4.3455e-06	2939.19
		4.3278e-06	3162.53
		4.2858e-06	1938.06
		4.2312e-06	4108.04
		4.2404e-06	47442.5
		4.2273e-06	1974.96
		4.1475e-06	1331.89
		4.0907e-06	2562.81
		4.0773e-06	11599.2
		4.0753e-06	4050.65
		4.0335e-06	1791.78
		3.977e-06	2643.66
		3.9673e-06	3810.47
		3.9316e-06	2975.76
		3.9094e-06	3122.57
		3.8769e-06	2393.78
		3.8386e-06	3950.24
		3.8342e-06	4735.47
		3.8033e-06	3436.69
		3.7857e-06	1786.63
		3.7113e-06	1372.13
		3.6669e-06	4319.43
		3.6739e-06	3788.62
		3.6248e-06	1882.42
		3.5895e-06	3463.39
		3.5793e-06	3039.23
		3.5382e-06	1862.41
		3.4962e-06	2110.19
		3.4656e-06	3384.66
		3.4513e-06	7483.89
		3.4454e-06	5508.91
		3.424e-06	1732.79
		3.3595e-06	2223.89
		3.3573e-06	4977.25
		3.3301e-06	1670.18
		3.2705e-06	1965.62
		3.2568e-06	3313.31
		3.2276e-06	2891.82
		3.2079e-06	1969.65
		3.1567e-06	1510.15
		3.1163e-06	2073.69
		3.0908e-06	2891.22
		3.0695e-06	2375.57
		3.0344e-06	2246.43
		3.0103e-06	3002.04
		2.9905e-06	2075.15
		2.9475e-06	3071.02
		2.9482e-06	2805.93
		2.9019e-06	1580.27
		2.8677e-06	3112.78
		2.8614e-06	2363.22
		2.8151e-06	1620.86
		2.7852e-06	2157.84
		2.7586e-06	2025.95
		2.7257e-06	1787.43
		2.6919e-06	2581.71
		2.6799e-06	3462.35
		2.6581e-06	2117.53
		2.6251e-06	1606.73
		2.5867e-06	1366.71
		2.5424e-06	1272.8
		2.4993e-06	2607.56
		2.5001e-06	1741.62
		2.4373e-06	1341.81
		2.4199e-06	2899.43
		2.4008e-06	4018.87
		2.3937e-06	1923.1
		2.3468e-06	1177.56
		2.3064e-06	1346.95
		2.2718e-06	2750.13
		2.27e-06	1805.05
		2.2174e-06	2100.07
		2.2232e-06	2831.28
		2.1834e-06	1328.88
		2.1512e-06	1588.85
		2.1241e-06	1951.06
		2.1035e-06	2066.31
		2.0796e-06	1564.68
		2.0455e-06	1538.58
		2.0213e-06	3208.72
		2.0178e-06	1672.09
		1.9691e-06	1323.69
		1.9522e-06	1305.37
		1.9042e-06	1174.17
		1.8808e-06	2311.59
		1.8685e-06	3071.43
		1.8542e-06	2972.4
		1.8412e-06	1310.02
		1.7933e-06	1115.71
		1.7704e-06	1525.46
		1.7426e-06	1499.7
		1.7195e-06	1274.55
		1.6838e-06	1735.66
		1.6767e-06	1990.74
		1.6472e-06	978.701
		1.6034e-06	1203.56
		1.5884e-06	1858.67
		1.5661e-06	1227.84
		1.5328e-06	1230.56
		1.5114e-06	1950.36
		1.4988e-06	1118.02
		1.4534e-06	912.013
		1.4286e-06	1633.89
		1.415e-06	1832.64
		1.3949e-06	1628.83
		1.3775e-06	1434.47
		1.353e-06	1075.69
		1.3226e-06	1323.29
		1.309e-06	1349.16
		1.2804e-06	1402.58
		1.2688e-06	1236.79
		1.2359e-06	1023.33
		1.2157e-06	1427.6
		1.1986e-06	1235.34
		1.1734e-06	986.381
		1.1466e-06	1040.81
		1.1251e-06	987.274
		1.0969e-06	1236.87
		1.086e-06	1572.32
		1.0668e-06	1015.34
		1.0402e-06	913.253
		1.0169e-06	1110.58
		1.00002e-06	1189.55
		9.8018e-07	921.247
		9.5364e-07	852.724
		9.3116e-07	1019.43
		9.1358e-07	957.695
		8.8958e-07	989.308
		8.7406e-07	989.882
		8.5112e-07	902.498
		8.327e-07	821.132
		8.0696e-07	700.426
		7.8228e-07	895.405
		7.6848e-07	908.457
		7.455e-07	750.439
		7.2496e-07	876.923
		7.0922e-07	744.748
		6.836e-07	757.115
		6.694e-07	835.849
		6.4874e-07	590.526
		6.216e-07	663.767
		6.0736e-07	854.049
		5.9056e-07	693.722
		5.7024e-07	596.548
		5.488e-07	615.258
		5.311e-07	629.95
		5.1198e-07	611.32
		4.9442e-07	578.028
		4.7466e-07	544.371
		4.5624e-07	499.04
		4.3482e-07	539.453
		4.207e-07	481.314
		3.9704e-07	456.332
		3.8224e-07	502.269
		3.6392e-07	445.927
		3.4652e-07	464.371
		3.312e-07	408.66
		3.1134e-07	393.136
		2.9632e-07	377.846
		2.773e-07	344.7
		2.61e-07	332.372
		2.431e-07	309.351
		2.2658e-07	286.558
		2.0868e-07	277.936
		1.9358e-07	288.525
		1.7932e-07	252.102
		1.6274e-07	232.982
		1.4862e-07	230.445
		1.346e-07	212.444
		1.2096e-07	197.537
		1.0786e-07	190.203
		9.61056e-08	180.164
		8.4606e-08	164.782
		7.36962e-08	156.053
		6.39216e-08	148.651
		5.49072e-08	139.278
		4.66906e-08	131.567
		3.93746e-08	128.501
		3.32178e-08	122.367
		2.75388e-08	117.134
		2.28646e-08	109.494
		1.8468e-08	102.208
		1.49028e-08	101.111
		1.19814e-08	87.6959
		9.0492e-09	93.5025
		7.5042e-09	103.577
		5.9316e-09	89.8946
		4.6126e-09	83.8785
		3.5209e-09	80.2088
		2.6734e-09	81.8272
		2.0628e-09	79.1964
		1.5387e-09	74.9745
		1.1509e-09	72.5729
		8.4207e-10	72.414
		6.2901e-10	69.6895
		4.4948e-10	64.8632
		3.2043e-10	66.0002
		2.3165e-10	64.3455
		1.6235e-10	63.8254
		1.1672e-10	61.0235
		7.92678e-11	55.1872
		5.28278e-11	52.7093
		3.45644e-11	47.8968
		2.11922e-11	41.1292
		1.19308e-11	38.259
		6.754e-12	33.4171
		3.2218e-12	27.8109
		1.4008e-12	25.5506
		5.814e-13	-127.279
		1.9754e-12	-31.2711
		2.3554e-12	-106.528
		2.9786e-12	-167.254
		3.0596e-12	-380.637
		3.3414e-12	-220.459
		3.7312e-12	-353.055
		3.7822e-12	-980.8
		3.9014e-12	-783.494
		3.9994e-12	-7507.94
		3.9242e-12	997.606
		3.8278e-12	2285.59
		3.8498e-12	-529.961
		4.1572e-12	-697.51
		4.099e-12	373.42
		3.6976e-12	310.935
		3.561e-12	3390.88
		3.6502e-12	-797.524
		3.7618e-12	3014.06
		3.5976e-12	-1118.9
		3.9118e-12	-264.838
		4.2438e-12	-754.901
		4.1452e-12	280.829
		3.6316e-12	429.32
		3.7436e-12	-299.297
		4.2032e-12	-418.63
		4.156e-12	396.026
		3.7636e-12	381.935
		3.7062e-12	-3105.23
		3.817e-12	-2628.61
		3.7684e-12	-602.244
		4.1046e-12	-308.578
		4.3424e-12	-6672.69
		4.1316e-12	260.215
		3.6704e-12	622.958
		3.8514e-12	-2209.5
		3.7438e-12	-2544.2
		3.9182e-12	-905.128
		3.9292e-12	-7802.65

## Sheet: Figure 3b
Figure 3b
		Vg (V)	dark	P=0.002nw	P=0.004nw	P=0.032nw	P=0.194nw	P=1.881nw	Vg (V)	P=4.568nw	P=6.683nw	Vg (V)	P=9.585nw
	Data	-1.9	2.3583e-11	2.62756e-11	2.52694e-11	2.67822e-11	3.17242e-11	3.32328e-11	-2	4.79684e-11	2.15078e-11	-2.1	4.7713e-11
		-1.8905	1.2779e-11	1.50082e-11	1.45178e-11	1.55614e-11	2.19964e-11	2.39104e-11	-1.99	3.10486e-11	1.2612e-12	-2.0895	2.3667e-11
		-1.881	9.9212e-12	1.19978e-11	1.15704e-11	1.25268e-11	1.98218e-11	1.8441e-11	-1.98	2.65028e-11	9.2544e-12	-2.079	1.3871e-11
		-1.8715	8.3132e-12	9.9894e-12	9.4508e-12	1.07038e-11	1.77034e-11	1.09388e-11	-1.97	2.1194e-11	2.5229e-11	-2.0685	6.552e-13
		-1.862	7.09e-12	8.7066e-12	8.2168e-12	9.3116e-12	1.65792e-11	4.4122e-12	-1.96	1.82946e-11	3.92666e-11	-2.058	9.2802e-12
		-1.8525	6.311e-12	7.364e-12	7.1536e-12	8.299e-12	1.45752e-11	3.127e-12	-1.95	1.26026e-11	5.94478e-11	-2.0475	1.80484e-11
		-1.843	5.521e-12	6.4482e-12	6.5066e-12	7.5106e-12	1.31262e-11	1.33368e-11	-1.94	3.8726e-12	7.96978e-11	-2.037	3.24168e-11
		-1.8335	4.8454e-12	5.8656e-12	5.6898e-12	6.5386e-12	1.13486e-11	2.42358e-11	-1.93	4.9646e-12	1.05291e-10	-2.0265	5.51276e-11
		-1.824	4.4476e-12	5.34e-12	5.3112e-12	6.1334e-12	9.5e-12	3.58582e-11	-1.92	1.47812e-11	1.3384e-10	-2.016	7.68372e-11
		-1.8145	4.0422e-12	4.96e-12	4.8818e-12	5.6084e-12	7.016e-12	5.21356e-11	-1.91	2.737e-11	1.815e-10	-2.0055	1.00389e-10
		-1.805	3.7926e-12	4.3158e-12	4.2912e-12	5.1878e-12	5.2354e-12	7.10142e-11	-1.9	4.01538e-11	2.4004e-10	-1.995	1.3297e-10
		-1.7955	3.36e-12	4.1194e-12	3.9494e-12	4.67e-12	2.3168e-12	9.32028e-11	-1.89	5.4302e-11	3.208e-10	-1.9845	1.7084e-10
		-1.786	3.1682e-12	3.7418e-12	3.717e-12	4.0444e-12	1.9466e-12	1.2517e-10	-1.88	7.40172e-11	4.2612e-10	-1.974	2.1896e-10
		-1.7765	2.8486e-12	3.5482e-12	3.439e-12	3.7926e-12	6.2266e-12	1.7181e-10	-1.87	9.95186e-11	5.5146e-10	-1.9635	2.7963e-10
		-1.767	2.706e-12	3.2808e-12	3.1978e-12	3.3684e-12	1.15746e-11	2.2983e-10	-1.86	1.3368e-10	7.0725e-10	-1.953	3.6394e-10
		-1.7575	2.4888e-12	2.984e-12	2.9622e-12	3.0948e-12	1.87306e-11	3.0842e-10	-1.85	1.8332e-10	9.0996e-10	-1.9425	4.82e-10
		-1.748	2.2466e-12	2.8266e-12	2.77e-12	2.6928e-12	2.83018e-11	3.9752e-10	-1.84	2.4305e-10	1.1284e-09	-1.932	6.219e-10
		-1.7385	2.1908e-12	2.4594e-12	2.4458e-12	1.9194e-12	3.92018e-11	5.2248e-10	-1.83	3.1941e-10	1.4497e-09	-1.9215	8.0978e-10
		-1.729	1.9238e-12	2.5422e-12	2.2078e-12	1.5586e-12	5.43032e-11	6.8733e-10	-1.82	4.2149e-10	1.8487e-09	-1.911	1.05557e-09
		-1.7195	1.8652e-12	2.3112e-12	2.1836e-12	9.174e-13	7.37658e-11	8.8836e-10	-1.81	5.5588e-10	2.3587e-09	-1.9005	1.3028e-09
		-1.71	1.7218e-12	2.0702e-12	1.9114e-12	1.92e-13	9.6906e-11	1.1007e-09	-1.8	7.3033e-10	2.9846e-09	-1.89	1.6921e-09
		-1.7005	1.5646e-12	1.8906e-12	1.6174e-12	9.266e-13	1.2714e-10	1.4089e-09	-1.79	9.4459e-10	3.7438e-09	-1.8795	2.1161e-09
		-1.691	1.5056e-12	1.7126e-12	1.4286e-12	2.0902e-12	1.7187e-10	1.7951e-09	-1.78	1.2052e-09	4.6602e-09	-1.869	2.6961e-09
		-1.6815	1.4018e-12	1.732e-12	1.238e-12	3.3582e-12	2.3202e-10	2.283e-09	-1.77	1.5428e-09	5.6685e-09	-1.8585	3.3849e-09
		-1.672	1.3848e-12	1.4344e-12	1.0582e-12	5.2252e-12	3.0747e-10	2.8775e-09	-1.76	1.9542e-09	7.0089e-09	-1.848	4.2279e-09
		-1.6625	1.122e-12	1.3854e-12	6.98e-13	7.1974e-12	4.095e-10	3.5697e-09	-1.75	2.5178e-09	8.4287e-09	-1.8375	5.2897e-09
		-1.653	1.1462e-12	1.1878e-12	2.978e-13	1.0215e-11	5.4312e-10	4.4454e-09	-1.74	3.2008e-09	1.02228e-08	-1.827	6.5415e-09
		-1.6435	9.756e-13	7.908e-13	6.72e-14	1.40206e-11	7.1894e-10	5.5095e-09	-1.73	4.0308e-09	1.2167e-08	-1.8165	8.0818e-09
		-1.634	9.22e-13	7.154e-13	6.456e-13	1.88834e-11	9.3514e-10	6.7889e-09	-1.72	5.0387e-09	1.4454e-08	-1.806	9.8354e-09
		-1.6245	9.12e-13	3.956e-13	1.101e-12	2.53098e-11	1.1885e-09	8.2529e-09	-1.71	6.2563e-09	1.69614e-08	-1.7955	1.167e-08
		-1.615	5.78e-13	1.912e-13	1.7824e-12	3.38918e-11	1.5402e-09	1.00889e-08	-1.7	7.6951e-09	1.9958e-08	-1.785	1.38864e-08
		-1.6055	5.858e-13	2.654e-13	2.9098e-12	4.49948e-11	1.9772e-09	1.2041e-08	-1.69	9.4304e-09	2.33178e-08	-1.7745	1.66674e-08
		-1.596	2.446e-13	7.024e-13	4.1528e-12	6.04162e-11	2.5446e-09	1.43648e-08	-1.68	1.13804e-08	2.69938e-08	-1.764	1.96422e-08
		-1.5865	1.356e-13	1.2258e-12	5.6864e-12	7.90794e-11	3.2275e-09	1.70976e-08	-1.67	1.35768e-08	3.11666e-08	-1.7535	2.30312e-08
		-1.577	1.64e-14	2.1696e-12	7.8492e-12	1.03126e-10	4.0813e-09	2.00824e-08	-1.66	1.61536e-08	3.52698e-08	-1.743	2.67192e-08
		-1.5675	5.034e-13	3.1e-12	1.0775e-11	1.3392e-10	5.159e-09	2.36408e-08	-1.65	1.8831e-08	4.04678e-08	-1.7325	3.05582e-08
		-1.558	8.708e-13	4.4688e-12	1.46006e-11	1.835e-10	6.4267e-09	2.73478e-08	-1.64	2.22332e-08	4.538e-08	-1.722	3.51504e-08
		-1.5485	1.538e-12	6.0288e-12	1.95806e-11	2.5017e-10	7.9774e-09	3.17384e-08	-1.63	2.57988e-08	5.11276e-08	-1.7115	4.03524e-08
		-1.539	2.1692e-12	8.3694e-12	2.60574e-11	3.3954e-10	9.8228e-09	3.61328e-08	-1.62	3.01168e-08	5.70546e-08	-1.701	4.56848e-08
		-1.5295	3.2408e-12	1.1444e-11	3.45232e-11	4.5962e-10	1.1841e-08	4.11346e-08	-1.61	3.46114e-08	6.31334e-08	-1.6905	5.13628e-08
		-1.52	4.6574e-12	1.56006e-11	4.60712e-11	6.1668e-10	1.41808e-08	4.66676e-08	-1.6	3.94568e-08	6.98674e-08	-1.68	5.7678e-08
		-1.5105	6.2888e-12	2.10516e-11	6.151e-11	8.2198e-10	1.69594e-08	5.25102e-08	-1.59	4.4649e-08	7.67074e-08	-1.6695	6.39848e-08
		-1.501	8.901e-12	2.8316e-11	8.17954e-11	1.10271e-09	2.02142e-08	5.887e-08	-1.58	5.05482e-08	8.421e-08	-1.659	7.14098e-08
		-1.4915	1.17998e-11	3.83092e-11	1.08262e-10	1.4174e-09	2.37838e-08	6.54928e-08	-1.57	5.66742e-08	9.24098e-08	-1.6485	7.84408e-08
		-1.482	1.59994e-11	5.16572e-11	1.4447e-10	1.8718e-09	2.7602e-08	7.27814e-08	-1.56	6.33838e-08	1.00736e-07	-1.638	8.61916e-08
		-1.4725	2.1831e-11	6.93778e-11	1.9946e-10	2.4627e-09	3.2111e-08	8.01762e-08	-1.55	7.0211e-08	1.09276e-07	-1.6275	9.4505e-08
		-1.463	2.94856e-11	9.17674e-11	2.7469e-10	3.193e-09	3.7099e-08	8.85488e-08	-1.54	7.73248e-08	1.1782e-07	-1.617	1.03485e-07
		-1.4535	3.98106e-11	1.2231e-10	3.7475e-10	4.1099e-09	4.22224e-08	9.60766e-08	-1.53	8.50524e-08	1.2852e-07	-1.6065	1.12182e-07
		-1.444	5.3696e-11	1.68e-10	5.1476e-10	5.2596e-09	4.80178e-08	1.05203e-07	-1.52	9.35984e-08	1.3724e-07	-1.596	1.211e-07
		-1.4345	7.32792e-11	2.3305e-10	6.9982e-10	6.6969e-09	5.44944e-08	1.145e-07	-1.51	1.0208e-07	1.475e-07	-1.5855	1.316e-07
		-1.425	9.76638e-11	3.2006e-10	9.4606e-10	8.379e-09	6.08964e-08	1.239e-07	-1.5	1.10568e-07	1.5862e-07	-1.575	1.4096e-07
		-1.4155	1.3197e-10	4.3758e-10	1.241e-09	1.0379e-08	6.76148e-08	1.3328e-07	-1.49	1.2022e-07	1.6858e-07	-1.5645	1.5128e-07
		-1.406	1.7911e-10	6.0054e-10	1.666e-09	1.27286e-08	7.49874e-08	1.4386e-07	-1.48	1.2978e-07	1.806e-07	-1.554	1.623e-07
		-1.3965	2.3826e-10	8.1474e-10	2.2101e-09	1.55296e-08	8.30562e-08	1.5406e-07	-1.47	1.389e-07	1.9062e-07	-1.5435	1.7508e-07
		-1.387	3.2318e-10	1.0975e-09	2.9098e-09	1.86912e-08	9.17396e-08	1.6642e-07	-1.46	1.4972e-07	2.0312e-07	-1.533	1.8682e-07
		-1.3775	4.384e-10	1.446e-09	3.819e-09	2.24838e-08	1.00411e-07	1.7704e-07	-1.45	1.6024e-07	2.1512e-07	-1.5225	1.9822e-07
		-1.368	5.9355e-10	1.9399e-09	4.9467e-09	2.67258e-08	1.09456e-07	1.8722e-07	-1.44	1.7116e-07	2.275e-07	-1.512	2.1132e-07
		-1.3585	7.8903e-10	2.5591e-09	6.3266e-09	3.15036e-08	1.1934e-07	1.994e-07	-1.43	1.8292e-07	2.4058e-07	-1.5015	2.2196e-07
		-1.349	1.0569e-09	3.3628e-09	8.0107e-09	3.66736e-08	1.2934e-07	2.1248e-07	-1.42	1.9306e-07	2.5274e-07	-1.491	2.3528e-07
		-1.3395	1.3606e-09	4.3843e-09	1.00919e-08	4.24836e-08	1.4004e-07	2.2494e-07	-1.41	2.0546e-07	2.6798e-07	-1.4805	2.4786e-07
		-1.33	1.7839e-09	5.6783e-09	1.25334e-08	4.88258e-08	1.5046e-07	2.3808e-07	-1.4	2.1908e-07	2.8056e-07	-1.47	2.622e-07
		-1.3205	2.336e-09	7.1968e-09	1.54288e-08	5.58052e-08	1.6116e-07	2.5022e-07	-1.39	2.3218e-07	2.9244e-07	-1.4595	2.749e-07
		-1.311	3.0247e-09	9.1388e-09	1.87802e-08	6.32438e-08	1.7308e-07	2.6392e-07	-1.38	2.4554e-07	3.0608e-07	-1.449	2.9046e-07
		-1.3015	3.9078e-09	1.14028e-08	2.28262e-08	7.1034e-08	1.8488e-07	2.781e-07	-1.37	2.5696e-07	3.187e-07	-1.4385	3.0248e-07
		-1.292	4.9881e-09	1.4186e-08	2.7426e-08	7.98192e-08	1.9618e-07	2.9072e-07	-1.36	2.7016e-07	3.3418e-07	-1.428	3.1774e-07
		-1.2825	6.298e-09	1.745e-08	3.24872e-08	8.86896e-08	2.0884e-07	3.071e-07	-1.35	2.8194e-07	3.4666e-07	-1.4175	3.3218e-07
		-1.273	7.9196e-09	2.13332e-08	3.8164e-08	9.83684e-08	2.217e-07	3.2112e-07	-1.34	2.9762e-07	3.6164e-07	-1.407	3.4634e-07
		-1.2635	9.8927e-09	2.58338e-08	4.44258e-08	1.08541e-07	2.3424e-07	3.3512e-07	-1.33	3.1168e-07	3.757e-07	-1.3965	3.6164e-07
		-1.254	1.21364e-08	3.09086e-08	5.145e-08	1.1904e-07	2.4884e-07	3.5122e-07	-1.32	3.2412e-07	3.9228e-07	-1.386	3.7654e-07
		-1.2445	1.48208e-08	3.66544e-08	5.90828e-08	1.3018e-07	2.6326e-07	3.6438e-07	-1.31	3.4032e-07	4.0818e-07	-1.3755	3.9358e-07
		-1.235	1.81278e-08	4.30758e-08	6.73424e-08	1.4168e-07	2.7464e-07	3.7912e-07	-1.3	3.5726e-07	4.2532e-07	-1.365	4.108e-07
		-1.2255	2.19386e-08	5.03274e-08	7.59486e-08	1.5384e-07	2.883e-07	3.9482e-07	-1.29	3.7352e-07	4.4336e-07	-1.3545	4.267e-07
		-1.216	2.61796e-08	5.8203e-08	8.55764e-08	1.6588e-07	3.0548e-07	4.1052e-07	-1.28	3.8678e-07	4.5702e-07	-1.344	4.399e-07
		-1.2065	3.13882e-08	6.67448e-08	9.5584e-08	1.7868e-07	3.1942e-07	4.2766e-07	-1.27	4.0196e-07	4.7508e-07	-1.3335	4.5654e-07
		-1.197	3.7093e-08	7.62128e-08	1.05831e-07	1.9184e-07	3.3672e-07	4.421e-07	-1.26	4.1926e-07	4.9564e-07	-1.323	4.7502e-07
		-1.1875	4.3421e-08	8.66038e-08	1.1688e-07	2.0464e-07	3.4872e-07	4.615e-07	-1.25	4.362e-07	5.1414e-07	-1.3125	4.8794e-07
		-1.178	5.06002e-08	9.7345e-08	1.2868e-07	2.1938e-07	3.649e-07	4.7662e-07	-1.24	4.5236e-07	5.3098e-07	-1.302	5.0838e-07
		-1.1685	5.8494e-08	1.08519e-07	1.4078e-07	2.3374e-07	3.7768e-07	4.9432e-07	-1.23	4.7058e-07	5.4596e-07	-1.2915	5.2582e-07
		-1.159	6.71098e-08	1.208e-07	1.5402e-07	2.4756e-07	3.9504e-07	5.123e-07	-1.22	4.8594e-07	5.6286e-07	-1.281	5.4602e-07
		-1.1495	7.68962e-08	1.3332e-07	1.6652e-07	2.6302e-07	4.1406e-07	5.2572e-07	-1.21	5.0282e-07	5.831e-07	-1.2705	5.6202e-07
		-1.14	8.75166e-08	1.4676e-07	1.8018e-07	2.7742e-07	4.2706e-07	5.4636e-07	-1.2	5.1804e-07	6.0328e-07	-1.26	5.792e-07
		-1.1305	9.87868e-08	1.6086e-07	1.9386e-07	2.934e-07	4.4394e-07	5.6434e-07	-1.19	5.3642e-07	6.2228e-07	-1.2495	5.9942e-07
		-1.121	1.10895e-07	1.7548e-07	2.0838e-07	3.0862e-07	4.636e-07	5.8358e-07	-1.18	5.5298e-07	6.4306e-07	-1.239	6.163e-07
		-1.1115	1.2366e-07	1.8936e-07	2.2304e-07	3.2658e-07	4.7984e-07	5.9944e-07	-1.17	5.731e-07	6.6178e-07	-1.2285	6.3444e-07
		-1.102	1.375e-07	2.0488e-07	2.3864e-07	3.4272e-07	4.959e-07	6.1766e-07	-1.16	5.8896e-07	6.7772e-07	-1.218	6.498e-07
		-1.0925	1.5252e-07	2.2138e-07	2.5484e-07	3.5772e-07	5.111e-07	6.385e-07	-1.15	6.1108e-07	6.9784e-07	-1.2075	6.7284e-07
		-1.083	1.676e-07	2.3698e-07	2.6994e-07	3.7474e-07	5.3016e-07	6.5094e-07	-1.14	6.2592e-07	7.1784e-07	-1.197	6.9578e-07
		-1.0735	1.8338e-07	2.5276e-07	2.8724e-07	3.9072e-07	5.4572e-07	6.738e-07	-1.13	6.469e-07	7.3762e-07	-1.1865	7.1508e-07
		-1.064	2.0068e-07	2.715e-07	3.0254e-07	4.0752e-07	5.661e-07	6.9162e-07	-1.12	6.6496e-07	7.543e-07	-1.176	7.3288e-07
		-1.0545	2.1776e-07	2.895e-07	3.21e-07	4.2746e-07	5.802e-07	7.0904e-07	-1.11	6.8326e-07	7.7256e-07	-1.1655	7.546e-07
		-1.045	2.3532e-07	3.0774e-07	3.3744e-07	4.4466e-07	6.003e-07	7.2842e-07	-1.1	7.0316e-07	7.9668e-07	-1.155	7.7378e-07
		-1.0355	2.5428e-07	3.249e-07	3.5522e-07	4.6126e-07	6.2086e-07	7.504e-07	-1.09	7.27e-07	8.169e-07	-1.1445	7.9692e-07
		-1.026	2.714e-07	3.4066e-07	3.7058e-07	4.8218e-07	6.3714e-07	7.6582e-07	-1.08	7.4432e-07	8.3862e-07	-1.134	8.1566e-07
		-1.0165	2.9036e-07	3.5984e-07	3.8772e-07	4.9876e-07	6.6024e-07	7.8372e-07	-1.07	7.6666e-07	8.5988e-07	-1.1235	8.3708e-07
		-1.007	3.1152e-07	3.7942e-07	4.0698e-07	5.1776e-07	6.7762e-07	8.0954e-07	-1.06	7.8388e-07	8.8144e-07	-1.113	8.5466e-07
		-0.9975	3.3108e-07	3.9718e-07	4.2548e-07	5.3706e-07	6.9898e-07	8.2384e-07	-1.05	8.0544e-07	9.0156e-07	-1.1025	8.8136e-07
		-0.988	3.5058e-07	4.1726e-07	4.4492e-07	5.573e-07	7.1752e-07	8.4722e-07	-1.04	8.28e-07	9.2526e-07	-1.092	8.9912e-07
		-0.9785	3.7128e-07	4.3702e-07	4.6256e-07	5.7498e-07	7.3754e-07	8.6508e-07	-1.03	8.4406e-07	9.4404e-07	-1.0815	9.2308e-07
		-0.969	3.9326e-07	4.5516e-07	4.8246e-07	5.9578e-07	7.6e-07	8.8554e-07	-1.02	8.677e-07	9.6628e-07	-1.071	9.4164e-07
		-0.9595	4.1326e-07	4.7898e-07	4.9926e-07	6.1228e-07	7.748e-07	9.0836e-07	-1.01	8.9164e-07	9.899e-07	-1.0605	9.7018e-07
		-0.95	4.3582e-07	4.981e-07	5.186e-07	6.2848e-07	7.9544e-07	9.334e-07	-1	9.1098e-07	1.01122e-06	-1.05	9.9312e-07
		-0.9405	4.581e-07	5.1958e-07	5.4194e-07	6.5028e-07	8.1808e-07	9.529e-07	-0.99	9.3342e-07	1.02938e-06	-1.0395	1.01536e-06
		-0.931	4.7734e-07	5.3968e-07	5.6148e-07	6.7274e-07	8.3684e-07	9.711e-07	-0.98	9.6062e-07	1.05728e-06	-1.029	1.03298e-06
		-0.9215	5.017e-07	5.6092e-07	5.8186e-07	6.921e-07	8.6016e-07	9.9376e-07	-0.97	9.7522e-07	1.0738e-06	-1.0185	1.05876e-06
		-0.912	5.2348e-07	5.7968e-07	6.0278e-07	7.1346e-07	8.7784e-07	1.01332e-06	-0.96	1.00214e-06	1.09808e-06	-1.008	1.07958e-06
		-0.9025	5.4508e-07	6.0188e-07	6.2306e-07	7.3422e-07	9.0706e-07	1.03494e-06	-0.95	1.02776e-06	1.11744e-06	-0.9975	1.10088e-06
		-0.893	5.6888e-07	6.2294e-07	6.415e-07	7.5184e-07	9.2926e-07	1.05998e-06	-0.94	1.03876e-06	1.15012e-06	-0.987	1.12644e-06
		-0.8835	5.94e-07	6.454e-07	6.6622e-07	7.7498e-07	9.54e-07	1.0831e-06	-0.93	1.06852e-06	1.1724e-06	-0.9765	1.1554e-06
		-0.874	6.1576e-07	6.7018e-07	6.857e-07	7.9308e-07	9.7456e-07	1.10114e-06	-0.92	1.09048e-06	1.1952e-06	-0.966	1.1755e-06
		-0.8645	6.398e-07	6.9098e-07	7.0582e-07	8.1644e-07	1.00078e-06	1.12224e-06	-0.91	1.10614e-06	1.2165e-06	-0.9555	1.2082e-06
		-0.855	6.6454e-07	7.1002e-07	7.2838e-07	8.4252e-07	1.0146e-06	1.1403e-06	-0.9	1.13568e-06	1.2397e-06	-0.945	1.2383e-06
		-0.8455	6.8716e-07	7.3734e-07	7.5008e-07	8.6064e-07	1.03676e-06	1.164e-06	-0.89	1.1522e-06	1.2536e-06	-0.9345	1.2549e-06
		-0.836	7.1052e-07	7.583e-07	7.7038e-07	8.837e-07	1.05274e-06	1.1848e-06	-0.88	1.1775e-06	1.2762e-06	-0.924	1.2754e-06
		-0.8265	7.3716e-07	7.7944e-07	7.8976e-07	9.0816e-07	1.0797e-06	1.2061e-06	-0.87	1.2052e-06	1.2986e-06	-0.9135	1.3006e-06
		-0.817	7.5984e-07	8.0316e-07	8.1502e-07	9.2628e-07	1.10164e-06	1.2339e-06	-0.86	1.2269e-06	1.3236e-06	-0.903	1.3205e-06
		-0.8075	7.858e-07	8.2834e-07	8.384e-07	9.5242e-07	1.12336e-06	1.2503e-06	-0.85	1.2531e-06	1.3417e-06	-0.8925	1.3486e-06
		-0.798	8.1186e-07	8.5038e-07	8.594e-07	9.7762e-07	1.14982e-06	1.277e-06	-0.84	1.2758e-06	1.3778e-06	-0.882	1.3874e-06
		-0.7885	8.3628e-07	8.6968e-07	8.82e-07	9.9716e-07	1.1732e-06	1.2997e-06	-0.83	1.2973e-06	1.407e-06	-0.8715	1.4113e-06
		-0.779	8.6174e-07	8.9584e-07	9.0766e-07	1.0245e-06	1.2018e-06	1.3252e-06	-0.82	1.3289e-06	1.4245e-06	-0.861	1.4341e-06
		-0.7695	8.8428e-07	9.1934e-07	9.2718e-07	1.0459e-06	1.226e-06	1.3424e-06	-0.81	1.3566e-06	1.4444e-06	-0.8505	1.4668e-06
		-0.76	9.0938e-07	9.405e-07	9.513e-07	1.06982e-06	1.2414e-06	1.3706e-06	-0.8	1.3813e-06	1.4747e-06	-0.84	1.4893e-06
		-0.7505	9.3482e-07	9.6354e-07	9.771e-07	1.09496e-06	1.2641e-06	1.3891e-06	-0.79	1.4031e-06	1.4943e-06	-0.8295	1.5162e-06
		-0.741	9.6118e-07	9.869e-07	9.9934e-07	1.11462e-06	1.2951e-06	1.4032e-06	-0.78	1.4256e-06	1.5306e-06	-0.819	1.5347e-06
		-0.7315	9.912e-07	1.0106e-06	1.02604e-06	1.1374e-06	1.3184e-06	1.4349e-06	-0.77	1.4503e-06	1.5533e-06	-0.8085	1.5652e-06
		-0.722	1.0176e-06	1.03516e-06	1.0524e-06	1.1654e-06	1.345e-06	1.4646e-06	-0.76	1.4742e-06	1.5764e-06	-0.798	1.5947e-06
		-0.7125	1.04066e-06	1.05996e-06	1.07466e-06	1.1949e-06	1.3709e-06	1.4937e-06	-0.75	1.513e-06	1.5985e-06	-0.7875	1.6144e-06
		-0.703	1.07052e-06	1.08112e-06	1.09748e-06	1.2141e-06	1.388e-06	1.5178e-06	-0.74	1.5214e-06	1.636e-06	-0.777	1.6616e-06
		-0.6935	1.0896e-06	1.10734e-06	1.1224e-06	1.2445e-06	1.4183e-06	1.5553e-06	-0.73	1.5527e-06	1.6573e-06	-0.7665	1.6656e-06
		-0.684	1.11444e-06	1.13132e-06	1.14258e-06	1.268e-06	1.4384e-06	1.57e-06	-0.72	1.5934e-06	1.6764e-06	-0.756	1.7002e-06
		-0.6745	1.14042e-06	1.158e-06	1.1724e-06	1.2855e-06	1.4622e-06	1.598e-06	-0.71	1.6052e-06	1.7052e-06	-0.7455	1.7186e-06
		-0.665	1.1654e-06	1.1833e-06	1.2003e-06	1.3057e-06	1.4778e-06	1.6212e-06	-0.7	1.6354e-06	1.7415e-06	-0.735	1.7478e-06
		-0.6555	1.1922e-06	1.2054e-06	1.2191e-06	1.3394e-06	1.5134e-06	1.6543e-06	-0.69	1.6553e-06	1.762e-06	-0.7245	1.779e-06
		-0.646	1.2243e-06	1.2333e-06	1.2456e-06	1.3598e-06	1.5407e-06	1.6755e-06	-0.68	1.6742e-06	1.7927e-06	-0.714	1.8064e-06
		-0.6365	1.2526e-06	1.2581e-06	1.2731e-06	1.3854e-06	1.5659e-06	1.7025e-06	-0.67	1.7011e-06	1.8195e-06	-0.7035	1.8285e-06
		-0.627	1.2818e-06	1.284e-06	1.2926e-06	1.4141e-06	1.5941e-06	1.7227e-06	-0.66	1.7375e-06	1.8551e-06	-0.693	1.8717e-06
		-0.6175	1.2984e-06	1.3058e-06	1.3167e-06	1.4398e-06	1.6233e-06	1.7549e-06	-0.65	1.7646e-06	1.8789e-06	-0.6825	1.8911e-06
		-0.608	1.3286e-06	1.338e-06	1.342e-06	1.4531e-06	1.6511e-06	1.7758e-06	-0.64	1.7877e-06	1.9007e-06	-0.672	1.9212e-06
		-0.5985	1.3482e-06	1.3634e-06	1.3678e-06	1.4842e-06	1.6633e-06	1.8006e-06	-0.63	1.8233e-06	1.9417e-06	-0.6615	1.936e-06
		-0.589	1.3778e-06	1.3919e-06	1.3982e-06	1.4987e-06	1.7048e-06	1.8354e-06	-0.62	1.8483e-06	1.96e-06	-0.651	1.9728e-06
		-0.5795	1.4055e-06	1.4217e-06	1.4249e-06	1.533e-06	1.7225e-06	1.8722e-06	-0.61	1.8779e-06	1.9934e-06	-0.6405	1.9883e-06
		-0.57	1.4357e-06	1.4433e-06	1.4477e-06	1.5639e-06	1.7479e-06	1.8848e-06	-0.6	1.9012e-06	2.0291e-06	-0.63	2.0386e-06
		-0.5605	1.4576e-06	1.4777e-06	1.4774e-06	1.5873e-06	1.7802e-06	1.9152e-06	-0.59	1.929e-06	2.0573e-06	-0.6195	2.064e-06
		-0.551	1.4825e-06	1.4939e-06	1.5053e-06	1.6142e-06	1.7984e-06	1.9482e-06	-0.58	1.9671e-06	2.0714e-06	-0.609	2.095e-06
		-0.5415	1.511e-06	1.5243e-06	1.5338e-06	1.6399e-06	1.8287e-06	1.9759e-06	-0.57	1.9856e-06	2.1021e-06	-0.5985	2.1155e-06
		-0.532	1.5412e-06	1.5524e-06	1.5546e-06	1.6648e-06	1.853e-06	1.9919e-06	-0.56	2.0107e-06	2.1334e-06	-0.588	2.1481e-06
		-0.5225	1.5703e-06	1.5775e-06	1.5826e-06	1.6977e-06	1.8785e-06	2.0261e-06	-0.55	2.066e-06	2.1606e-06	-0.5775	2.1841e-06
		-0.513	1.5903e-06	1.5991e-06	1.608e-06	1.7219e-06	1.9057e-06	2.0424e-06	-0.54	2.0755e-06	2.197e-06	-0.567	2.2142e-06
		-0.5035	1.6316e-06	1.631e-06	1.6362e-06	1.7575e-06	1.9314e-06	2.0721e-06	-0.53	2.119e-06	2.2213e-06	-0.5565	2.2546e-06
		-0.494	1.6503e-06	1.6599e-06	1.6568e-06	1.7798e-06	1.9696e-06	2.0873e-06	-0.52	2.1504e-06	2.2442e-06	-0.546	2.2914e-06
		-0.4845	1.6792e-06	1.6832e-06	1.6879e-06	1.803e-06	2.0013e-06	2.1274e-06	-0.51	2.1829e-06	2.2616e-06	-0.5355	2.2922e-06
		-0.475	1.7123e-06	1.7084e-06	1.7251e-06	1.8312e-06	2.0237e-06	2.1524e-06	-0.5	2.1974e-06	2.2822e-06	-0.525	2.3231e-06
		-0.4655	1.7306e-06	1.7392e-06	1.7513e-06	1.863e-06	2.0423e-06	2.1656e-06	-0.49	2.2218e-06	2.318e-06	-0.5145	2.3699e-06
		-0.456	1.7491e-06	1.7611e-06	1.771e-06	1.8827e-06	2.069e-06	2.2143e-06	-0.48	2.254e-06	2.3383e-06	-0.504	2.3856e-06
		-0.4465	1.7907e-06	1.7929e-06	1.7972e-06	1.9088e-06	2.0998e-06	2.2331e-06	-0.47	2.2963e-06	2.3726e-06	-0.4935	2.4168e-06
		-0.437	1.8244e-06	1.8187e-06	1.8281e-06	1.939e-06	2.1354e-06	2.2623e-06	-0.46	2.3154e-06	2.4127e-06	-0.483	2.4513e-06
		-0.4275	1.8533e-06	1.8496e-06	1.8656e-06	1.9615e-06	2.152e-06	2.293e-06	-0.45	2.3662e-06	2.4424e-06	-0.4725	2.4884e-06
		-0.418	1.8874e-06	1.8879e-06	1.9023e-06	2.0009e-06	2.1751e-06	2.3214e-06	-0.44	2.3813e-06	2.4754e-06	-0.462	2.5271e-06
		-0.4085	1.9145e-06	1.9108e-06	1.9171e-06	2.0298e-06	2.219e-06	2.3438e-06	-0.43	2.4208e-06	2.509e-06	-0.4515	2.5497e-06
		-0.399	1.9513e-06	1.9409e-06	1.9459e-06	2.0538e-06	2.2406e-06	2.3876e-06	-0.42	2.4543e-06	2.5425e-06	-0.441	2.5733e-06
		-0.3895	1.9747e-06	1.9582e-06	1.9809e-06	2.0904e-06	2.2882e-06	2.4191e-06	-0.41	2.4795e-06	2.5601e-06	-0.4305	2.5988e-06
		-0.38	1.9967e-06	1.9943e-06	2.014e-06	2.1063e-06	2.3063e-06	2.4509e-06	-0.4	2.5288e-06	2.5963e-06	-0.42	2.6569e-06
		-0.3705	2.0452e-06	2.0224e-06	2.0387e-06	2.1562e-06	2.3428e-06	2.4599e-06	-0.39	2.542e-06	2.628e-06	-0.4095	2.6775e-06
		-0.361	2.063e-06	2.0556e-06	2.0552e-06	2.1762e-06	2.3753e-06	2.4909e-06	-0.38	2.5814e-06	2.6565e-06	-0.399	2.7217e-06
		-0.3515	2.1105e-06	2.081e-06	2.0956e-06	2.2001e-06	2.4018e-06	2.5099e-06	-0.37	2.5964e-06	2.6957e-06	-0.3885	2.7332e-06
		-0.342	2.1233e-06	2.1139e-06	2.1148e-06	2.2296e-06	2.4336e-06	2.5502e-06	-0.36	2.6355e-06	2.7237e-06	-0.378	2.7545e-06
		-0.3325	2.1519e-06	2.1365e-06	2.1594e-06	2.263e-06	2.4465e-06	2.5837e-06	-0.35	2.6467e-06	2.7712e-06	-0.3675	2.8205e-06
		-0.323	2.1822e-06	2.1766e-06	2.1734e-06	2.2868e-06	2.4808e-06	2.624e-06	-0.34	2.68e-06	2.8016e-06	-0.357	2.8551e-06
		-0.3135	2.2058e-06	2.2122e-06	2.2126e-06	2.3169e-06	2.5115e-06	2.6436e-06	-0.33	2.7278e-06	2.8155e-06	-0.3465	2.8875e-06
		-0.304	2.2344e-06	2.226e-06	2.2383e-06	2.3561e-06	2.5339e-06	2.6837e-06	-0.32	2.7502e-06	2.8416e-06	-0.336	2.9418e-06
		-0.2945	2.2713e-06	2.2469e-06	2.2704e-06	2.3702e-06	2.5501e-06	2.7057e-06	-0.31	2.7906e-06	2.8965e-06	-0.3255	2.9586e-06
		-0.285	2.2922e-06	2.2991e-06	2.3047e-06	2.4156e-06	2.5992e-06	2.7442e-06	-0.3	2.806e-06	2.9272e-06	-0.315	2.9977e-06
		-0.2755	2.3292e-06	2.3294e-06	2.3252e-06	2.4505e-06	2.6078e-06	2.7608e-06	-0.29	2.8509e-06	2.9662e-06	-0.3045	3.0339e-06
		-0.266	2.3568e-06	2.3538e-06	2.3726e-06	2.4758e-06	2.6428e-06	2.8021e-06	-0.28	2.8814e-06	2.9729e-06	-0.294	3.065e-06
		-0.2565	2.3842e-06	2.3848e-06	2.3739e-06	2.5063e-06	2.6739e-06	2.8111e-06	-0.27	2.8993e-06	3.0244e-06	-0.2835	3.0927e-06
		-0.247	2.4085e-06	2.4078e-06	2.401e-06	2.5412e-06	2.7097e-06	2.8305e-06	-0.26	2.9373e-06	3.0564e-06	-0.273	3.1342e-06
		-0.2375	2.4391e-06	2.4461e-06	2.4438e-06	2.5624e-06	2.74e-06	2.8766e-06	-0.25	2.9766e-06	3.088e-06	-0.2625	3.154e-06
		-0.228	2.4737e-06	2.4759e-06	2.459e-06	2.5906e-06	2.7726e-06	2.8996e-06	-0.24	2.9959e-06	3.0996e-06	-0.252	3.1761e-06
		-0.2185	2.5113e-06	2.4985e-06	2.4963e-06	2.6202e-06	2.8194e-06	2.943e-06	-0.23	3.0298e-06	3.1615e-06	-0.2415	3.2096e-06
		-0.209	2.534e-06	2.5242e-06	2.5153e-06	2.6647e-06	2.8314e-06	2.9763e-06	-0.22	3.0496e-06	3.1978e-06	-0.231	3.2598e-06
		-0.1995	2.5823e-06	2.57e-06	2.5642e-06	2.6724e-06	2.8672e-06	3.0074e-06	-0.21	3.0837e-06	3.1958e-06	-0.2205	3.2947e-06
		-0.19	2.6054e-06	2.5799e-06	2.5961e-06	2.722e-06	2.9074e-06	3.0494e-06	-0.2	3.1174e-06	3.2412e-06	-0.21	3.3299e-06
		-0.1805	2.6277e-06	2.6269e-06	2.6345e-06	2.7475e-06	2.926e-06	3.0736e-06	-0.19	3.1736e-06	3.2758e-06	-0.1995	3.3697e-06
		-0.171	2.6666e-06	2.6467e-06	2.6423e-06	2.7738e-06	2.963e-06	3.1044e-06	-0.18	3.1949e-06	3.326e-06	-0.189	3.3996e-06
		-0.1615	2.7023e-06	2.6818e-06	2.6898e-06	2.8134e-06	2.9988e-06	3.131e-06	-0.17	3.2085e-06	3.3193e-06	-0.1785	3.4382e-06
		-0.152	2.7293e-06	2.7009e-06	2.7302e-06	2.8328e-06	3.0119e-06	3.1749e-06	-0.16	3.2794e-06	3.4019e-06	-0.168	3.45e-06
		-0.1425	2.77e-06	2.7341e-06	2.7633e-06	2.8559e-06	3.0495e-06	3.1943e-06	-0.15	3.3223e-06	3.4221e-06	-0.1575	3.5045e-06
		-0.133	2.8135e-06	2.7739e-06	2.784e-06	2.8989e-06	3.1151e-06	3.2152e-06	-0.14	3.3456e-06	3.4497e-06	-0.147	3.5078e-06
		-0.1235	2.8307e-06	2.799e-06	2.8076e-06	2.9406e-06	3.1264e-06	3.2719e-06	-0.13	3.3601e-06	3.4946e-06	-0.1365	3.5592e-06
		-0.114	2.8732e-06	2.8269e-06	2.8368e-06	2.9436e-06	3.144e-06	3.2911e-06	-0.12	3.3949e-06	3.5251e-06	-0.126	3.6088e-06
		-0.1045	2.8837e-06	2.8694e-06	2.8569e-06	2.9945e-06	3.1759e-06	3.3223e-06	-0.11	3.4312e-06	3.555e-06	-0.1155	3.6459e-06
		-0.095	2.9087e-06	2.8984e-06	2.8871e-06	3.0282e-06	3.1904e-06	3.3777e-06	-0.1	3.4665e-06	3.5665e-06	-0.105	3.6919e-06
		-0.0855	2.9627e-06	2.924e-06	2.9112e-06	3.0544e-06	3.2526e-06	3.4061e-06	-0.09	3.5036e-06	3.6074e-06	-0.0945	3.7366e-06
		-0.076	2.9728e-06	2.9695e-06	2.9655e-06	3.0978e-06	3.2755e-06	3.431e-06	-0.08	3.5433e-06	3.6089e-06	-0.084	3.791e-06
		-0.0665	3.0031e-06	3.0076e-06	3.0008e-06	3.113e-06	3.3086e-06	3.4593e-06	-0.07	3.5619e-06	3.6616e-06	-0.0735	3.7949e-06
		-0.057	3.0381e-06	3.0292e-06	3.0111e-06	3.133e-06	3.337e-06	3.4746e-06	-0.06	3.6223e-06	3.7037e-06	-0.063	3.8378e-06
		-0.0475	3.0749e-06	3.0603e-06	3.0516e-06	3.1574e-06	3.3656e-06	3.5172e-06	-0.05	3.6312e-06	3.7272e-06	-0.0525	3.8543e-06
		-0.038	3.1032e-06	3.0943e-06	3.0922e-06	3.2033e-06	3.4149e-06	3.5444e-06	-0.04	3.6747e-06	3.7728e-06	-0.042	3.8695e-06
		-0.0285	3.1488e-06	3.1266e-06	3.1123e-06	3.2364e-06	3.4286e-06	3.5833e-06	-0.03	3.7115e-06	3.8116e-06	-0.0315	3.879e-06
		-0.019	3.1712e-06	3.1381e-06	3.1603e-06	3.2673e-06	3.4487e-06	3.5996e-06	-0.02	3.7538e-06	3.8447e-06	-0.021	3.926e-06
		-0.0095	3.1991e-06	3.1815e-06	3.1922e-06	3.3105e-06	3.4847e-06	3.6038e-06	-0.01	3.7821e-06	3.8639e-06	-0.0105	3.959e-06
		0	3.255e-06	3.2243e-06	3.2443e-06	3.353e-06	3.5336e-06	3.67e-06	0	3.8012e-06	3.8966e-06	0	4.0155e-06
		0.0095	3.2836e-06	3.2594e-06	3.2692e-06	3.3624e-06	3.5766e-06	3.7005e-06	0.01	3.8504e-06	3.9162e-06	0.0105	4.0648e-06
		0.019	3.3026e-06	3.2788e-06	3.2982e-06	3.4098e-06	3.6107e-06	3.7294e-06	0.02	3.887e-06	3.9672e-06	0.021	4.1e-06
		0.0285	3.3521e-06	3.3113e-06	3.3218e-06	3.4291e-06	3.6527e-06	3.7703e-06	0.03	3.907e-06	4.0219e-06	0.0315	4.1398e-06
		0.038	3.3521e-06	3.3537e-06	3.3747e-06	3.4611e-06	3.69e-06	3.8018e-06	0.04	3.948e-06	4.0466e-06	0.042	4.1741e-06
		0.0475	3.4074e-06	3.3796e-06	3.4125e-06	3.4925e-06	3.7238e-06	3.8404e-06	0.05	3.9757e-06	4.0649e-06	0.0525	4.2362e-06
		0.057	3.4372e-06	3.4204e-06	3.4335e-06	3.5416e-06	3.7213e-06	3.8675e-06	0.06	3.9909e-06	4.1019e-06	0.063	4.2453e-06
		0.0665	3.48e-06	3.4492e-06	3.475e-06	3.5908e-06	3.7818e-06	3.894e-06	0.07	4.0487e-06	4.1519e-06	0.0735	4.302e-06
		0.076	3.5053e-06	3.4955e-06	3.5044e-06	3.6192e-06	3.8157e-06	3.9323e-06	0.08	4.1351e-06	4.1909e-06	0.084	4.354e-06
		0.0855	3.5511e-06	3.5368e-06	3.5358e-06	3.6526e-06	3.8463e-06	3.9489e-06	0.09	4.164e-06	4.2055e-06	0.0945	4.371e-06
		0.095	3.5841e-06	3.5475e-06	3.5631e-06	3.7069e-06	3.8539e-06	3.979e-06	0.1	4.2129e-06	4.2272e-06	0.105	4.3979e-06
		0.1045	3.6103e-06	3.5841e-06	3.5945e-06	3.7373e-06	3.9141e-06	4.0169e-06	0.11	4.2619e-06	4.2937e-06	0.1155	4.4142e-06
		0.114	3.6516e-06	3.6107e-06	3.6176e-06	3.7591e-06	3.96e-06	4.042e-06	0.12	4.2462e-06	4.3318e-06	0.126	4.4847e-06
		0.1235	3.7035e-06	3.6387e-06	3.6525e-06	3.7929e-06	3.9738e-06	4.0931e-06	0.13	4.2967e-06	4.3855e-06	0.1365	4.5432e-06
		0.133	3.7168e-06	3.6702e-06	3.691e-06	3.835e-06	3.9977e-06	4.1032e-06	0.14	4.3179e-06	4.4076e-06	0.147	4.5419e-06
		0.1425	3.77e-06	3.7155e-06	3.7236e-06	3.856e-06	4.0565e-06	4.1339e-06	0.15	4.3466e-06	4.4466e-06	0.1575	4.5891e-06
		0.152	3.7993e-06	3.7588e-06	3.7745e-06	3.9052e-06	4.1048e-06	4.1681e-06	0.16	4.3936e-06	4.4753e-06	0.168	4.596e-06
		0.1615	3.8251e-06	3.7885e-06	3.8011e-06	3.9398e-06	4.1064e-06	4.2068e-06	0.17	4.4354e-06	4.5109e-06	0.1785	4.6326e-06
		0.171	3.8585e-06	3.8336e-06	3.8296e-06	3.9653e-06	4.1541e-06	4.2431e-06	0.18	4.4914e-06	4.5572e-06	0.189	4.6935e-06
		0.1805	3.8907e-06	3.8706e-06	3.8762e-06	4.0022e-06	4.1837e-06	4.2923e-06	0.19	4.5113e-06	4.5969e-06	0.1995	4.6975e-06
		0.19	3.9355e-06	3.9107e-06	3.8921e-06	4.0388e-06	4.2132e-06	4.3177e-06	0.2	4.5583e-06	4.6079e-06	0.21	4.7601e-06
		0.1995	3.9377e-06	3.9414e-06	3.9313e-06	4.0716e-06	4.2464e-06	4.3807e-06	0.21	4.5788e-06	4.6338e-06	0.2205	4.8107e-06
		0.209	3.9861e-06	3.9983e-06	3.9783e-06	4.1123e-06	4.2884e-06	4.423e-06	0.22	4.6302e-06	4.6853e-06	0.231	4.9085e-06
		0.2185	4.0346e-06	4.0334e-06	4.0106e-06	4.1461e-06	4.3183e-06	4.4661e-06	0.23	4.662e-06	4.7491e-06	0.2415	4.9003e-06
		0.228	4.067e-06	4.0418e-06	4.0391e-06	4.172e-06	4.3474e-06	4.4994e-06	0.24	4.7218e-06	4.7578e-06	0.252	4.9269e-06
		0.2375	4.1039e-06	4.072e-06	4.0719e-06	4.1874e-06	4.372e-06	4.5419e-06	0.25	4.7283e-06	4.8109e-06	0.2625	4.9714e-06
		0.247	4.1618e-06	4.0905e-06	4.1136e-06	4.2561e-06	4.4212e-06	4.576e-06	0.26	4.7456e-06	4.8704e-06	0.273	5.0067e-06
		0.2565	4.1341e-06	4.1239e-06	4.1555e-06	4.2964e-06	4.4614e-06	4.5812e-06	0.27	4.8414e-06	4.867e-06	0.2835	5.0566e-06
		0.266	4.2162e-06	4.1634e-06	4.1769e-06	4.3162e-06	4.4921e-06	4.6069e-06	0.28	4.8454e-06	4.9162e-06	0.294	5.1019e-06
		0.2755	4.2452e-06	4.1979e-06	4.2149e-06	4.3574e-06	4.5076e-06	4.6301e-06	0.29	4.9104e-06	4.9443e-06	0.3045	5.1619e-06
		0.285	4.2719e-06	4.2058e-06	4.2512e-06	4.3919e-06	4.5557e-06	4.6693e-06	0.3	4.8864e-06	4.9703e-06	0.315	5.149e-06
		0.2945	4.3251e-06	4.2567e-06	4.3013e-06	4.4412e-06	4.6043e-06	4.7057e-06	0.31	4.9167e-06	5.0301e-06	0.3255	5.1496e-06
		0.304	4.3543e-06	4.3078e-06	4.341e-06	4.4649e-06	4.6503e-06	4.7423e-06	0.32	4.9286e-06	5.0512e-06	0.336	5.2082e-06
		0.3135	4.3976e-06	4.3417e-06	4.3565e-06	4.5124e-06	4.6399e-06	4.7864e-06	0.33	4.9428e-06	5.088e-06	0.3465	5.2805e-06
		0.323	4.4231e-06	4.3746e-06	4.3862e-06	4.5402e-06	4.6992e-06	4.8131e-06	0.34	5.0447e-06	5.1357e-06	0.357	5.3e-06
		0.3325	4.5031e-06	4.4344e-06	4.4096e-06	4.5615e-06	4.7214e-06	4.8441e-06	0.35	5.0319e-06	5.1954e-06	0.3675	5.3579e-06
		0.342	4.5243e-06	4.4239e-06	4.4575e-06	4.6231e-06	4.7748e-06	4.8743e-06	0.36	5.1333e-06	5.2447e-06	0.378	5.3952e-06
		0.3515	4.5585e-06	4.4482e-06	4.4907e-06	4.6652e-06	4.7838e-06	4.9353e-06	0.37	5.1882e-06	5.3112e-06	0.3885	5.4894e-06
		0.361	4.5587e-06	4.515e-06	4.5472e-06	4.6737e-06	4.8705e-06	4.946e-06	0.38	5.1884e-06	5.3032e-06	0.399	5.4645e-06
		0.3705	4.5884e-06	4.5402e-06	4.5537e-06	4.698e-06	4.8908e-06	4.9588e-06	0.39	5.2333e-06	5.3346e-06	0.4095	5.5198e-06
		0.38	4.6453e-06	4.5866e-06	4.6177e-06	4.7683e-06	4.9247e-06	5.0025e-06	0.4	5.2531e-06	5.3043e-06	0.42	5.4973e-06
		0.3895	4.6401e-06	4.6465e-06	4.6577e-06	4.7752e-06	4.9868e-06	5.0111e-06	0.41	5.3003e-06	5.4275e-06	0.4305	5.5968e-06
		0.399	4.7279e-06	4.7021e-06	4.6888e-06	4.8469e-06	4.9762e-06	5.0902e-06	0.42	5.3352e-06	5.4217e-06	0.441	5.6101e-06
		0.4085	4.7613e-06	4.7133e-06	4.7181e-06	4.8599e-06	5.0147e-06	5.0879e-06	0.43	5.3579e-06	5.4633e-06	0.4515	5.6687e-06
		0.418	4.7677e-06	4.738e-06	4.7703e-06	4.8977e-06	5.0526e-06	5.1153e-06	0.44	5.4138e-06	5.4777e-06	0.462	5.7145e-06
		0.4275	4.7966e-06	4.7754e-06	4.7905e-06	4.952e-06	5.1141e-06	5.145e-06	0.45	5.4454e-06	5.5382e-06	0.4725	5.7037e-06
		0.437	4.8614e-06	4.7731e-06	4.8466e-06	4.9868e-06	5.1568e-06	5.2378e-06	0.46	5.4538e-06	5.5865e-06	0.483	5.7799e-06
		0.4465	4.8956e-06	4.826e-06	4.8622e-06	5.0246e-06	5.1993e-06	5.2779e-06	0.47	5.5139e-06	5.6326e-06	0.4935	5.7476e-06
		0.456	4.9068e-06	4.8524e-06	4.9188e-06	5.0406e-06	5.2249e-06	5.3044e-06	0.48	5.5528e-06	5.674e-06	0.504	5.8067e-06
		0.4655	4.9454e-06	4.8821e-06	4.9741e-06	5.0865e-06	5.3015e-06	5.3589e-06	0.49	5.5903e-06	5.721e-06	0.5145	5.8429e-06
		0.475	4.9653e-06	4.9465e-06	5.0154e-06	5.1599e-06	5.3112e-06	5.3944e-06	0.5	5.6374e-06	5.7468e-06	0.525	5.8861e-06
		0.4845	5.0251e-06	4.9788e-06	5.057e-06	5.1853e-06	5.354e-06	5.4246e-06	0.51	5.6529e-06	5.8127e-06	0.5355	5.9712e-06
		0.494	5.0704e-06	5.007e-06	5.0892e-06	5.1989e-06	5.3843e-06	5.4826e-06	0.52	5.7075e-06	5.8363e-06	0.546	6.0435e-06
		0.5035	5.1063e-06	5.0231e-06	5.0889e-06	5.2694e-06	5.4472e-06	5.4647e-06	0.53	5.7163e-06	5.857e-06	0.5565	6.0451e-06
		0.513	5.1282e-06	5.0709e-06	5.1268e-06	5.2723e-06	5.4723e-06	5.5248e-06	0.54	5.8036e-06	5.9019e-06	0.567	6.1049e-06
		0.5225	5.1676e-06	5.1115e-06	5.1841e-06	5.3359e-06	5.5104e-06	5.5611e-06	0.55	5.8355e-06	5.983e-06	0.5775	6.1488e-06
		0.532	5.191e-06	5.1393e-06	5.2391e-06	5.354e-06	5.5519e-06	5.5994e-06	0.56	5.9498e-06	6.0042e-06	0.588	6.1736e-06
		0.5415	5.2552e-06	5.1826e-06	5.2867e-06	5.403e-06	5.5746e-06	5.6439e-06	0.57	5.9616e-06	6.033e-06	0.5985	6.2025e-06
		0.551	5.3172e-06	5.1991e-06	5.3071e-06	5.4448e-06	5.6584e-06	5.67e-06	0.58	6.064e-06	6.0058e-06	0.609	6.2301e-06
		0.5605	5.3645e-06	5.2834e-06	5.297e-06	5.4842e-06	5.6562e-06	5.6984e-06	0.59	6.1073e-06	6.0826e-06	0.6195	6.2789e-06
		0.57	5.393e-06	5.3324e-06	5.3371e-06	5.5483e-06	5.664e-06	5.7884e-06	0.6	6.087e-06	6.1242e-06	0.63	6.3247e-06
		0.5795	5.4304e-06	5.3447e-06	5.3905e-06	5.5528e-06	5.7054e-06	5.7782e-06	0.61	6.152e-06	6.1367e-06	0.6405	6.3358e-06
		0.589	5.4658e-06	5.3416e-06	5.4319e-06	5.6135e-06	5.751e-06	5.826e-06	0.62	6.1653e-06	6.1924e-06	0.651	6.4033e-06
		0.5985	5.519e-06	5.3789e-06	5.4161e-06	5.6358e-06	5.8015e-06	5.8728e-06	0.63	6.2006e-06	6.2505e-06	0.6615	6.4366e-06
		0.608	5.5654e-06	5.4242e-06	5.4743e-06	5.6453e-06	5.847e-06	5.8937e-06	0.64	6.2707e-06	6.247e-06	0.672	6.4965e-06
		0.6175	5.5793e-06	5.454e-06	5.564e-06	5.709e-06	5.9116e-06	5.9553e-06	0.65	6.3354e-06	6.3129e-06	0.6825	6.5239e-06
		0.627	5.6066e-06	5.5007e-06	5.5676e-06	5.7484e-06	5.9271e-06	5.9834e-06	0.66	6.3314e-06	6.345e-06	0.693	6.5848e-06
		0.6365	5.6639e-06	5.5336e-06	5.6106e-06	5.7761e-06	5.9483e-06	6.0265e-06	0.67	6.3416e-06	6.4088e-06	0.7035	6.6462e-06
		0.646	5.7267e-06	5.5483e-06	5.6305e-06	5.8091e-06	5.9797e-06	6.0462e-06	0.68	6.3735e-06	6.4362e-06	0.714	6.6519e-06
		0.6555	5.7597e-06	5.6072e-06	5.6778e-06	5.8509e-06	6.0167e-06	6.1195e-06	0.69	6.4327e-06	6.484e-06	0.7245	6.6828e-06
		0.665	5.784e-06	5.6368e-06	5.7292e-06	5.9006e-06	6.0375e-06	6.1506e-06	0.7	6.5119e-06	6.5203e-06	0.735	6.7124e-06
		0.6745	5.8302e-06	5.7027e-06	5.7232e-06	5.9288e-06	6.1052e-06	6.129e-06	0.71	6.5742e-06	6.5478e-06	0.7455	6.7759e-06
		0.684	5.8913e-06	5.7342e-06	5.7905e-06	5.9845e-06	6.1044e-06	6.1684e-06	0.72	6.5949e-06	6.6079e-06	0.756	6.8233e-06
		0.6935	5.897e-06	5.7643e-06	5.7694e-06	6.0356e-06	6.1599e-06	6.2127e-06	0.73	6.5937e-06	6.6313e-06	0.7665	6.8475e-06
		0.703	5.9236e-06	5.7826e-06	5.868e-06	6.0511e-06	6.2018e-06	6.2097e-06	0.74	6.6557e-06	6.6757e-06	0.777	6.9337e-06
		0.7125	5.9584e-06	5.8359e-06	5.9077e-06	6.121e-06	6.2037e-06	6.286e-06	0.75	6.614e-06	6.6998e-06	0.7875	6.9993e-06
		0.722	6.0447e-06	5.8689e-06	5.97e-06	6.119e-06	6.2524e-06	6.3412e-06	0.76	6.6855e-06	6.775e-06	0.798	6.9978e-06
		0.7315	6.0411e-06	5.9079e-06	6.0234e-06	6.1659e-06	6.294e-06	6.3677e-06	0.77	6.7436e-06	6.7759e-06	0.8085	7.0106e-06
		0.741	6.0525e-06	5.9387e-06	6.0392e-06	6.2106e-06	6.346e-06	6.4127e-06	0.78	6.7863e-06	6.882e-06	0.819	7.0747e-06
		0.7505	6.1058e-06	6.0293e-06	6.0816e-06	6.2316e-06	6.3969e-06	6.4621e-06	0.79	6.7937e-06	6.8817e-06	0.8295	7.0873e-06
		0.76	6.1659e-06	6.0336e-06	6.1275e-06	6.2797e-06	6.4376e-06	6.4887e-06	0.8	6.829e-06	6.9171e-06	0.84	7.1095e-06
		0.7695	6.2042e-06	6.0578e-06	6.1882e-06	6.3198e-06	6.4669e-06	6.5173e-06	0.81	6.8815e-06	6.9716e-06	0.8505	7.2141e-06
		0.779	6.2144e-06	6.1184e-06	6.2296e-06	6.3471e-06	6.458e-06	6.5715e-06	0.82	6.8977e-06	6.9963e-06	0.861	7.2391e-06
		0.7885	6.2443e-06	6.1852e-06	6.2772e-06	6.3565e-06	6.4951e-06	6.5478e-06	0.83	6.9864e-06	7.0641e-06	0.8715	7.273e-06
		0.798	6.3136e-06	6.1816e-06	6.2998e-06	6.4437e-06	6.5376e-06	6.65e-06	0.84	6.9854e-06	7.1073e-06	0.882	7.3103e-06
		0.8075	6.3735e-06	6.2284e-06	6.2911e-06	6.4726e-06	6.5979e-06	6.6585e-06	0.85	7.0686e-06	7.1286e-06	0.8925	7.3045e-06
		0.817	6.4242e-06	6.2062e-06	6.3124e-06	6.5098e-06	6.6639e-06	6.7042e-06	0.86	7.0776e-06	7.183e-06	0.903	7.3712e-06
		0.8265	6.4427e-06	6.2963e-06	6.4091e-06	6.5402e-06	6.6662e-06	6.7447e-06	0.87	7.107e-06	7.2636e-06	0.9135	7.399e-06
		0.836	6.4854e-06	6.3108e-06	6.4514e-06	6.6e-06	6.7072e-06	6.7727e-06	0.88	7.1641e-06	7.2598e-06	0.924	7.4721e-06
		0.8455	6.5119e-06	6.3464e-06	6.5024e-06	6.6443e-06	6.7419e-06	6.8497e-06	0.89	7.2474e-06	7.284e-06	0.9345	7.534e-06
		0.855	6.5406e-06	6.4022e-06	6.522e-06	6.734e-06	6.7382e-06	6.8623e-06	0.9	7.2208e-06	7.3361e-06	0.945	7.5585e-06
		0.8645	6.5754e-06	6.4357e-06	6.5587e-06	6.6988e-06	6.7389e-06	6.9105e-06	0.91	7.2554e-06	7.3929e-06	0.9555	7.6372e-06
		0.874	6.614e-06	6.4978e-06	6.6034e-06	6.7245e-06	6.8451e-06	6.9614e-06	0.92	7.3132e-06	7.4015e-06	0.966	7.6171e-06
		0.8835	6.6435e-06	6.474e-06	6.6273e-06	6.7393e-06	6.8648e-06	6.9926e-06	0.93	7.3918e-06	7.4397e-06	0.9765	7.6577e-06
		0.893	6.6893e-06	6.5269e-06	6.7287e-06	6.8202e-06	6.927e-06	6.9888e-06	0.94	7.3899e-06	7.5279e-06	0.987	7.7623e-06
		0.9025	6.6784e-06	6.5674e-06	6.7456e-06	6.8541e-06	6.9789e-06	7.0746e-06	0.95	7.4376e-06	7.5378e-06	0.9975	7.7524e-06
		0.912	6.7461e-06	6.5995e-06	6.7783e-06	6.9257e-06	7.0226e-06	7.0966e-06	0.96	7.5219e-06	7.626e-06	1.008	7.8173e-06
		0.9215	6.7809e-06	6.6429e-06	6.8503e-06	6.9643e-06	7.113e-06	7.1476e-06	0.97	7.6063e-06	7.6255e-06	1.0185	7.861e-06
		0.931	6.8173e-06	6.7052e-06	6.8445e-06	6.9812e-06	7.1123e-06	7.2004e-06	0.98	7.6018e-06	7.6426e-06	1.029	7.8787e-06
		0.9405	6.8639e-06	6.7338e-06	6.8491e-06	7.0614e-06	7.167e-06	7.2548e-06	0.99	7.6276e-06	7.7292e-06	1.0395	8.0381e-06
		0.95	6.9013e-06	6.7661e-06	6.9278e-06	7.0839e-06	7.1328e-06	7.2388e-06	1	7.6884e-06	7.7321e-06	1.05	8.07e-06
		0.9595	6.9504e-06	6.7878e-06	6.9636e-06	7.1198e-06	7.1959e-06	7.2827e-06	1.01	7.7186e-06	7.8507e-06	1.0605	8.0687e-06
		0.969	7.0048e-06	6.8619e-06	7.0165e-06	7.2022e-06	7.1867e-06	7.3716e-06	1.02	7.7549e-06	7.8984e-06	1.071	8.0936e-06
		0.9785	7.0458e-06	6.9077e-06	7.0552e-06	7.222e-06	7.303e-06	7.3823e-06	1.03	7.7685e-06	7.9287e-06	1.0815	8.2105e-06
		0.988	7.0516e-06	6.9454e-06	7.0664e-06	7.2478e-06	7.336e-06	7.4883e-06	1.04	7.8292e-06	7.9637e-06	1.092	8.2301e-06
		0.9975	7.1256e-06	6.963e-06	7.0886e-06	7.2953e-06	7.3935e-06	7.4784e-06	1.05	7.8969e-06	7.9633e-06	1.1025	8.2671e-06
		1.007	7.1577e-06	7.0225e-06	7.1526e-06	7.2767e-06	7.4428e-06	7.5015e-06	1.06	7.9517e-06	8.017e-06	1.113	8.3382e-06
		1.0165	7.1906e-06	7.0897e-06	7.1692e-06	7.3131e-06	7.5035e-06	7.5964e-06	1.07	7.9721e-06	8.0921e-06	1.1235	8.3721e-06
		1.026	7.2226e-06	7.1114e-06	7.1548e-06	7.3779e-06	7.5448e-06	7.6394e-06	1.08	7.9721e-06	8.1468e-06	1.134	8.3699e-06
		1.0355	7.3207e-06	7.1559e-06	7.2066e-06	7.4091e-06	7.5777e-06	7.6182e-06	1.09	8.0424e-06	8.1453e-06	1.1445	8.4443e-06
		1.045	7.3664e-06	7.1629e-06	7.265e-06	7.5037e-06	7.6363e-06	7.684e-06	1.1	8.0903e-06	8.2367e-06	1.155	8.4964e-06
		1.0545	7.4054e-06	7.2269e-06	7.3066e-06	7.492e-06	7.6119e-06	7.7539e-06	1.11	8.1227e-06	8.2193e-06	1.1655	8.5728e-06
		1.064	7.4994e-06	7.287e-06	7.3448e-06	7.5499e-06	7.665e-06	7.7986e-06	1.12	8.1401e-06	8.2969e-06	1.176	8.6201e-06
		1.0735	7.5277e-06	7.3329e-06	7.3921e-06	7.5788e-06	7.6955e-06	7.7932e-06	1.13	8.2152e-06	8.3235e-06	1.1865	8.5935e-06
		1.083	7.5777e-06	7.3406e-06	7.4494e-06	7.607e-06	7.7564e-06	7.8428e-06	1.14	8.2441e-06	8.3941e-06	1.197	8.7565e-06
		1.0925	7.6674e-06	7.3906e-06	7.4549e-06	7.6606e-06	7.8085e-06	7.8332e-06	1.15	8.2687e-06	8.4306e-06	1.2075	8.7236e-06
		1.102	7.7256e-06	7.4132e-06	7.531e-06	7.7145e-06	7.8949e-06	7.8751e-06	1.16	8.2976e-06	8.5186e-06	1.218	8.8428e-06
		1.1115	7.7336e-06	7.5379e-06	7.5288e-06	7.7284e-06	7.8822e-06	7.9522e-06	1.17	8.3561e-06	8.551e-06	1.2285	8.8249e-06
		1.121	7.74e-06	7.5016e-06	7.5768e-06	7.8298e-06	7.897e-06	8.0135e-06	1.18	8.4327e-06	8.628e-06	1.239	8.8529e-06
		1.1305	7.7621e-06	7.5546e-06	7.6502e-06	7.8557e-06	7.9297e-06	8.0367e-06	1.19	8.5222e-06	8.6623e-06	1.2495	8.9162e-06
		1.14	7.8362e-06	7.5952e-06	7.6598e-06	7.9302e-06	8.0057e-06	8.1186e-06	1.2	8.4697e-06	8.7493e-06	1.26	8.9514e-06
		1.1495	7.8534e-06	7.6296e-06	7.6568e-06	7.9426e-06	8.0444e-06	8.1485e-06	1.21	8.4593e-06	8.7412e-06	1.2705	9.0025e-06
		1.159	7.8556e-06	7.6959e-06	7.7434e-06	8.0034e-06	8.1012e-06	8.148e-06	1.22	8.6e-06	8.7908e-06	1.281	9.0854e-06
		1.1685	7.9649e-06	7.6997e-06	7.7891e-06	8.0829e-06	8.1416e-06	8.218e-06	1.23	8.6808e-06	8.775e-06	1.2915	9.115e-06
		1.178	7.9841e-06	7.8065e-06	7.8126e-06	8.0743e-06	8.2038e-06	8.2121e-06	1.24	8.6997e-06	8.8153e-06	1.302	9.0876e-06
		1.1875	8.0304e-06	7.8243e-06	7.852e-06	8.1323e-06	8.218e-06	8.2815e-06	1.25	8.7997e-06	8.9587e-06	1.3125	9.2263e-06
		1.197	8.1121e-06	7.8706e-06	7.8942e-06	8.2113e-06	8.2459e-06	8.3413e-06	1.26	8.7878e-06	8.9911e-06	1.323	9.222e-06
		1.2065	8.1093e-06	7.9159e-06	7.9675e-06	8.2782e-06	8.3177e-06	8.3913e-06	1.27	8.8306e-06	9.0009e-06	1.3335	9.2734e-06
		1.216	8.1605e-06	7.9252e-06	7.9757e-06	8.2763e-06	8.3707e-06	8.4033e-06	1.28	8.8936e-06	9.0369e-06	1.344	9.2901e-06
		1.2255	8.147e-06	7.9543e-06	8.0206e-06	8.4006e-06	8.4281e-06	8.4846e-06	1.29	8.9322e-06	9.0763e-06	1.3545	9.3716e-06
		1.235	8.1867e-06	7.972e-06	8.0877e-06	8.3578e-06	8.449e-06	8.5533e-06	1.3	9.0105e-06	9.1253e-06	1.365	9.4099e-06
		1.2445	8.28e-06	8.018e-06	8.1478e-06	8.3669e-06	8.4913e-06	8.5771e-06	1.31	9.0484e-06	9.1998e-06	1.3755	9.454e-06
		1.254	8.3615e-06	8.0945e-06	8.207e-06	8.4286e-06	8.5582e-06	8.562e-06	1.32	9.0498e-06	9.2904e-06	1.386	9.5825e-06
		1.2635	8.392e-06	8.1511e-06	8.2549e-06	8.4529e-06	8.6397e-06	8.6768e-06	1.33	9.0906e-06	9.2969e-06	1.3965	9.5685e-06
		1.273	8.4076e-06	8.1327e-06	8.2235e-06	8.6067e-06	8.6698e-06	8.6337e-06	1.34	9.1807e-06	9.3269e-06	1.407	9.5746e-06
		1.2825	8.4639e-06	8.2782e-06	8.2921e-06	8.5381e-06	8.6834e-06	8.7201e-06	1.35	9.206e-06	9.3653e-06	1.4175	9.7514e-06
		1.292	8.4433e-06	8.2882e-06	8.3561e-06	8.6286e-06	8.7865e-06	8.7599e-06	1.36	9.2456e-06	9.4596e-06	1.428	9.8142e-06
		1.3015	8.5195e-06	8.3312e-06	8.3906e-06	8.642e-06	8.7323e-06	8.8133e-06	1.37	9.2645e-06	9.4491e-06	1.4385	9.8484e-06
		1.311	8.5611e-06	8.3183e-06	8.4513e-06	8.7184e-06	8.8405e-06	8.876e-06	1.38	9.2737e-06	9.5291e-06	1.449	9.8373e-06
		1.3205	8.6066e-06	8.3857e-06	8.4979e-06	8.7022e-06	8.878e-06	8.9e-06	1.39	9.3387e-06	9.5344e-06	1.4595	9.9069e-06
		1.33	8.6258e-06	8.4404e-06	8.5119e-06	8.8125e-06	8.8703e-06	8.9378e-06	1.4	9.3087e-06	9.6372e-06	1.47	9.9464e-06
		1.3395	8.7286e-06	8.5021e-06	8.5378e-06	8.8551e-06	8.9033e-06	9.0064e-06	1.41	9.4323e-06	9.6485e-06	1.4805	9.9451e-06
		1.349	8.7812e-06	8.5158e-06	8.6399e-06	8.8762e-06	8.9401e-06	9.0362e-06	1.42	9.4539e-06	9.723e-06	1.491	1.01022e-05
		1.3585	8.851e-06	8.5912e-06	8.6602e-06	8.9026e-06	9.0067e-06	9.0964e-06	1.43	9.4961e-06	9.7213e-06	1.5015	1.00394e-05
		1.368	8.9019e-06	8.6479e-06	8.6696e-06	8.9635e-06	9.0414e-06	9.1659e-06	1.44	9.5288e-06	9.7903e-06	1.512	1.01031e-05
		1.3775	8.9498e-06	8.6674e-06	8.7446e-06	8.9818e-06	9.0774e-06	9.2086e-06	1.45	9.6593e-06	9.8414e-06	1.5225	1.01829e-05
		1.387	8.9212e-06	8.7283e-06	8.7634e-06	8.9814e-06	9.0762e-06	9.1907e-06	1.46	9.6572e-06	9.8266e-06	1.533	1.02485e-05
		1.3965	8.975e-06	8.7495e-06	8.8392e-06	9.0361e-06	9.1396e-06	9.2063e-06	1.47	9.7474e-06	9.9202e-06	1.5435	1.02761e-05
		1.406	9.0444e-06	8.7671e-06	8.8369e-06	9.1132e-06	9.1568e-06	9.3012e-06	1.48	9.7446e-06	9.9139e-06	1.554	1.03678e-05
		1.4155	9.1301e-06	8.8196e-06	8.9651e-06	9.1607e-06	9.2117e-06	9.3265e-06	1.49	9.7579e-06	9.9896e-06	1.5645	1.03476e-05
		1.425	9.2207e-06	8.8764e-06	8.9179e-06	9.1949e-06	9.2582e-06	9.3348e-06	1.5	9.7835e-06	1.00972e-05	1.575	1.03562e-05
		1.4345	9.2053e-06	8.9069e-06	8.9976e-06	9.1675e-06	9.2839e-06	9.4071e-06	1.51	9.8316e-06	1.01152e-05	1.5855	1.04653e-05
		1.444	9.2398e-06	8.9592e-06	9.0229e-06	9.2636e-06	9.3527e-06	9.4018e-06	1.52	9.8863e-06	1.00954e-05	1.596	1.05296e-05
		1.4535	9.2147e-06	8.9714e-06	9.0792e-06	9.3314e-06	9.3779e-06	9.4515e-06	1.53	9.9633e-06	1.02213e-05	1.6065	1.05248e-05
		1.463	9.2835e-06	9.0302e-06	9.1686e-06	9.3543e-06	9.4197e-06	9.5444e-06	1.54	9.9923e-06	1.02178e-05	1.617	1.05936e-05
		1.4725	9.2983e-06	9.0474e-06	9.1934e-06	9.3938e-06	9.4604e-06	9.5608e-06	1.55	1.00241e-05	1.023e-05	1.6275	1.06781e-05
		1.482	9.4025e-06	9.1661e-06	9.2712e-06	9.5046e-06	9.5194e-06	9.5943e-06	1.56	1.00906e-05	1.03645e-05	1.638	1.07882e-05
		1.4915	9.4208e-06	9.1766e-06	9.2412e-06	9.4956e-06	9.5195e-06	9.6734e-06	1.57	1.00861e-05	1.04302e-05	1.6485	1.07866e-05
		1.501	9.4795e-06	9.1883e-06	9.253e-06	9.5129e-06	9.595e-06	9.6754e-06	1.58	1.01903e-05	1.05515e-05	1.659	1.08255e-05
		1.5105	9.502e-06	9.2891e-06	9.3658e-06	9.5713e-06	9.6623e-06	9.7335e-06	1.59	1.02412e-05	1.0597e-05	1.6695	1.08712e-05
		1.52	9.5289e-06	9.2611e-06	9.3878e-06	9.6674e-06	9.6873e-06	9.7676e-06	1.6	1.02974e-05	1.05567e-05	1.68	1.09536e-05
		1.5295	9.5766e-06	9.3507e-06	9.4563e-06	9.6782e-06	9.7338e-06	9.8425e-06	1.61	1.02672e-05	1.06195e-05	1.6905	1.09207e-05
		1.539	9.6428e-06	9.3613e-06	9.544e-06	9.7155e-06	9.8381e-06	9.8967e-06	1.62	1.03322e-05	1.06411e-05	1.701	1.09431e-05
		1.5485	9.6832e-06	9.44e-06	9.5951e-06	9.7037e-06	9.8506e-06	9.9665e-06	1.63	1.0437e-05	1.06126e-05	1.7115	1.10609e-05
		1.558	9.7042e-06	9.5445e-06	9.6103e-06	9.7397e-06	9.8855e-06	9.9909e-06	1.64	1.04741e-05	1.07246e-05	1.722	1.11113e-05
		1.5675	9.7869e-06	9.5724e-06	9.6259e-06	9.8396e-06	9.914e-06	1.00168e-05	1.65	1.04337e-05	1.07626e-05	1.7325	1.12073e-05
		1.577	9.8209e-06	9.5583e-06	9.6813e-06	9.9047e-06	9.9407e-06	1.01159e-05	1.66	1.05331e-05	1.07531e-05	1.743	1.12666e-05
		1.5865	9.885e-06	9.5424e-06	9.7714e-06	9.9714e-06	1.0061e-05	1.01014e-05	1.67	1.05848e-05	1.0846e-05	1.7535	1.13232e-05
		1.596	9.9561e-06	9.6603e-06	9.7854e-06	1.00348e-05	1.00829e-05	1.01337e-05	1.68	1.06195e-05	1.09142e-05	1.764	1.12851e-05
		1.6055	9.9521e-06	9.7125e-06	9.8143e-06	1.00894e-05	1.01668e-05	1.01314e-05	1.69	1.07077e-05	1.09525e-05	1.7745	1.13135e-05
		1.615	9.9935e-06	9.712e-06	9.9082e-06	1.01349e-05	1.01763e-05	1.02255e-05	1.7	1.0726e-05	1.09703e-05	1.785	1.1411e-05
		1.6245	1.00764e-05	9.7239e-06	9.971e-06	1.00877e-05	1.02345e-05	1.02854e-05	1.71	1.07386e-05	1.09909e-05	1.7955	1.14807e-05
		1.634	1.00951e-05	9.7973e-06	9.9407e-06	1.01215e-05	1.02884e-05	1.03212e-05	1.72	1.08521e-05	1.10742e-05	1.806	1.1628e-05
		1.6435	1.01486e-05	9.8618e-06	9.9867e-06	1.01933e-05	1.03074e-05	1.037e-05	1.73	1.09039e-05	1.10988e-05	1.8165	1.1524e-05
		1.653	1.01607e-05	9.9232e-06	9.9734e-06	1.02887e-05	1.03422e-05	1.04355e-05	1.74	1.09831e-05	1.115e-05	1.827	1.1556e-05
		1.6625	1.02503e-05	9.9402e-06	1.00984e-05	1.03366e-05	1.04064e-05	1.04771e-05	1.75	1.09933e-05	1.12671e-05	1.8375	1.1582e-05
		1.672	1.02186e-05	9.9419e-06	1.00544e-05	1.04281e-05	1.04584e-05	1.04694e-05	1.76	1.10307e-05	1.13865e-05	1.848	1.1664e-05
		1.6815	1.02986e-05	1.00101e-05	1.01661e-05	1.04857e-05	1.05051e-05	1.05607e-05	1.77	1.1069e-05	1.13808e-05	1.8585	1.1744e-05
		1.691	1.03106e-05	1.01064e-05	1.02253e-05	1.04681e-05	1.05696e-05	1.05893e-05	1.78	1.11562e-05	1.14328e-05	1.869	1.1814e-05
		1.7005	1.04094e-05	1.01648e-05	1.02638e-05	1.05479e-05	1.06266e-05	1.06353e-05	1.79	1.11611e-05	1.14893e-05	1.8795	1.1802e-05
		1.71	1.04068e-05	1.02465e-05	1.03349e-05	1.05732e-05	1.06106e-05	1.07039e-05	1.8	1.12367e-05	1.14287e-05	1.89	1.1788e-05
		1.7195	1.0514e-05	1.0259e-05	1.03582e-05	1.06271e-05	1.06832e-05	1.07469e-05	1.81	1.12673e-05	1.152e-05	1.9005	1.1868e-05
		1.729	1.05624e-05	1.03195e-05	1.04447e-05	1.0647e-05	1.07399e-05	1.07607e-05	1.82	1.13677e-05	1.154e-05	1.911	1.199e-05
		1.7385	1.05449e-05	1.03952e-05	1.04726e-05	1.06623e-05	1.08363e-05	1.08285e-05	1.83	1.14008e-05	1.1626e-05	1.9215	1.2044e-05
		1.748	1.06266e-05	1.04246e-05	1.05335e-05	1.072e-05	1.08796e-05	1.0881e-05	1.84	1.1386e-05	1.1602e-05	1.932	1.1996e-05
		1.7575	1.06659e-05	1.04625e-05	1.05599e-05	1.07795e-05	1.0937e-05	1.08574e-05	1.85	1.14677e-05	1.1608e-05	1.9425	1.205e-05
		1.767	1.07525e-05	1.05452e-05	1.06658e-05	1.08169e-05	1.09737e-05	1.09078e-05	1.86	1.14757e-05	1.1664e-05	1.953	1.2148e-05
		1.7765	1.08096e-05	1.05769e-05	1.06821e-05	1.08814e-05	1.10618e-05	1.09e-05	1.87	1.146e-05	1.1762e-05	1.9635	1.2104e-05
		1.786	1.08628e-05	1.06426e-05	1.07245e-05	1.08631e-05	1.10894e-05	1.10068e-05	1.88	1.1612e-05	1.1778e-05	1.974	1.2254e-05
		1.7955	1.0897e-05	1.06045e-05	1.07108e-05	1.08939e-05	1.11204e-05	1.10658e-05	1.89	1.1662e-05	1.1856e-05	1.9845	1.2334e-05
		1.805	1.09212e-05	1.0723e-05	1.07851e-05	1.09673e-05	1.11896e-05	1.10787e-05	1.9	1.1718e-05	1.189e-05	1.995	1.2402e-05
		1.8145	1.10376e-05	1.07264e-05	1.08076e-05	1.10024e-05	1.11872e-05	1.1166e-05	1.91	1.1796e-05	1.1878e-05	2.0055	1.234e-05
		1.824	1.10298e-05	1.07568e-05	1.08667e-05	1.10783e-05	1.12329e-05	1.11803e-05	1.92	1.188e-05	1.197e-05	2.016	1.2368e-05
		1.8335	1.12027e-05	1.07702e-05	1.09099e-05	1.10992e-05	1.12372e-05	1.1214e-05	1.93	1.1908e-05	1.2044e-05	2.0265	1.2406e-05
		1.843	1.11463e-05	1.08295e-05	1.09691e-05	1.11689e-05	1.12894e-05	1.13022e-05	1.94	1.1932e-05	1.2102e-05	2.037	1.2558e-05
		1.8525	1.11735e-05	1.08583e-05	1.10248e-05	1.12305e-05	1.13397e-05	1.13409e-05	1.95	1.2018e-05	1.2062e-05	2.0475	1.2568e-05
		1.862	1.12493e-05	1.09751e-05	1.105e-05	1.12577e-05	1.13862e-05	1.13083e-05	1.96	1.205e-05	1.2104e-05	2.058	1.2638e-05
		1.8715	1.12193e-05	1.10321e-05	1.11017e-05	1.13272e-05	1.1482e-05	1.14185e-05	1.97	1.2068e-05	1.2156e-05	2.0685	1.2622e-05
		1.881	1.13511e-05	1.10685e-05	1.11638e-05	1.14152e-05	1.1538e-05	1.14242e-05	1.98	1.2066e-05	1.2272e-05	2.079	1.2726e-05
		1.8905	1.13562e-05	1.11183e-05	1.12423e-05	1.14196e-05	1.1602e-05	1.14764e-05	1.99	1.2114e-05	1.2258e-05	2.0895	1.2786e-05
		1.9	1.14144e-05	1.12325e-05	1.1264e-05	1.14639e-05	1.167e-05	1.1506e-05	2	1.2076e-05	1.234e-05	2.1	1.2886e-05
		1.9	1.14344e-05	1.11947e-05	1.12192e-05	1.14715e-05	1.17e-05	1.1498e-05	2	1.2074e-05	1.2384e-05	2.1	1.2886e-05
		1.8905	1.13293e-05	1.11648e-05	1.12484e-05	1.14187e-05	1.164e-05	1.1476e-05	1.99	1.2106e-05	1.2314e-05	2.0895	1.2852e-05
		1.881	1.12736e-05	1.11594e-05	1.12188e-05	1.13609e-05	1.1586e-05	1.1382e-05	1.98	1.2068e-05	1.2264e-05	2.079	1.2778e-05
		1.8715	1.12659e-05	1.11303e-05	1.11709e-05	1.13001e-05	1.1506e-05	1.1316e-05	1.97	1.2006e-05	1.2248e-05	2.0685	1.2806e-05
		1.862	1.1249e-05	1.10665e-05	1.11454e-05	1.13001e-05	1.1446e-05	1.1336e-05	1.96	1.1996e-05	1.2178e-05	2.058	1.2654e-05
		1.8525	1.12027e-05	1.10451e-05	1.10909e-05	1.12265e-05	1.1434e-05	1.1228e-05	1.95	1.1896e-05	1.214e-05	2.0475	1.263e-05
		1.843	1.11775e-05	1.09563e-05	1.10468e-05	1.11963e-05	1.1432e-05	1.1256e-05	1.94	1.1974e-05	1.213e-05	2.037	1.2582e-05
		1.8335	1.12035e-05	1.08644e-05	1.10433e-05	1.11914e-05	1.1314e-05	1.1216e-05	1.93	1.1796e-05	1.2068e-05	2.0265	1.2596e-05
		1.824	1.10978e-05	1.08835e-05	1.09324e-05	1.11087e-05	1.1304e-05	1.1172e-05	1.92	1.1818e-05	1.2e-05	2.016	1.2582e-05
		1.8145	1.1045e-05	1.08351e-05	1.08744e-05	1.10977e-05	1.1246e-05	1.117e-05	1.91	1.1798e-05	1.2024e-05	2.0055	1.2542e-05
		1.805	1.10042e-05	1.07867e-05	1.08874e-05	1.10554e-05	1.1196e-05	1.1162e-05	1.9	1.1708e-05	1.192e-05	1.995	1.2448e-05
		1.7955	1.092e-05	1.07818e-05	1.07979e-05	1.10129e-05	1.118e-05	1.1138e-05	1.89	1.17e-05	1.1868e-05	1.9845	1.2424e-05
		1.786	1.08929e-05	1.0715e-05	1.07961e-05	1.10147e-05	1.1084e-05	1.1138e-05	1.88	1.1638e-05	1.1828e-05	1.974	1.2388e-05
		1.7765	1.08369e-05	1.07326e-05	1.07545e-05	1.09673e-05	1.1142e-05	1.1066e-05	1.87	1.1596e-05	1.176e-05	1.9635	1.2272e-05
		1.767	1.08379e-05	1.06293e-05	1.07512e-05	1.09551e-05	1.112e-05	1.1002e-05	1.86	1.159e-05	1.1768e-05	1.953	1.2314e-05
		1.7575	1.08342e-05	1.05846e-05	1.07378e-05	1.09296e-05	1.1052e-05	1.099e-05	1.85	1.1544e-05	1.1742e-05	1.9425	1.232e-05
		1.748	1.08228e-05	1.05853e-05	1.06568e-05	1.08502e-05	1.0912e-05	1.0892e-05	1.84	1.153e-05	1.1652e-05	1.932	1.2268e-05
		1.7385	1.07633e-05	1.05475e-05	1.05963e-05	1.08308e-05	1.0914e-05	1.0874e-05	1.83	1.1376e-05	1.1664e-05	1.9215	1.2158e-05
		1.729	1.07826e-05	1.05141e-05	1.05995e-05	1.07888e-05	1.0912e-05	1.0782e-05	1.82	1.1352e-05	1.1626e-05	1.911	1.2048e-05
		1.7195	1.06969e-05	1.04125e-05	1.05981e-05	1.07219e-05	1.0826e-05	1.0816e-05	1.81	1.1304e-05	1.152e-05	1.9005	1.1996e-05
		1.71	1.06478e-05	1.03715e-05	1.05668e-05	1.07271e-05	1.0886e-05	1.0794e-05	1.8	1.1308e-05	1.1432e-05	1.89	1.2e-05
		1.7005	1.05902e-05	1.04138e-05	1.05152e-05	1.06909e-05	1.0814e-05	1.0744e-05	1.79	1.1194e-05	1.142e-05	1.8795	1.1922e-05
		1.691	1.05887e-05	1.03364e-05	1.044e-05	1.06615e-05	1.073e-05	1.0712e-05	1.78	1.123e-05	1.1454e-05	1.869	1.1836e-05
		1.6815	1.05552e-05	1.02902e-05	1.03477e-05	1.06123e-05	1.0694e-05	1.0676e-05	1.77	1.1136e-05	1.1398e-05	1.8585	1.18e-05
		1.672	1.05328e-05	1.02563e-05	1.03697e-05	1.05725e-05	1.0606e-05	1.0628e-05	1.76	1.1044e-05	1.1428e-05	1.848	1.1732e-05
		1.6625	1.0433e-05	1.02211e-05	1.03116e-05	1.05085e-05	1.0592e-05	1.0668e-05	1.75	1.1058e-05	1.1278e-05	1.8375	1.171e-05
		1.653	1.04214e-05	1.02192e-05	1.03632e-05	1.0515e-05	1.0542e-05	1.0594e-05	1.74	1.1046e-05	1.126e-05	1.827	1.165e-05
		1.6435	1.03836e-05	1.01164e-05	1.03117e-05	1.04736e-05	1.0516e-05	1.0496e-05	1.73	1.0984e-05	1.1072e-05	1.8165	1.1616e-05
		1.634	1.03591e-05	1.00776e-05	1.01827e-05	1.04565e-05	1.0444e-05	1.0522e-05	1.72	1.0974e-05	1.1096e-05	1.806	1.1652e-05
		1.6245	1.02652e-05	1.00548e-05	1.01834e-05	1.04433e-05	1.0464e-05	1.0498e-05	1.71	1.0942e-05	1.1178e-05	1.7955	1.1594e-05
		1.615	1.02679e-05	9.9864e-06	1.01165e-05	1.04009e-05	1.0414e-05	1.0498e-05	1.7	1.086e-05	1.1046e-05	1.785	1.1504e-05
		1.6055	1.02256e-05	1.00117e-05	1.00128e-05	1.03326e-05	1.034e-05	1.0466e-05	1.69	1.0844e-05	1.106e-05	1.7745	1.157e-05
		1.596	1.01721e-05	9.9278e-06	1.00385e-05	1.0262e-05	1.026e-05	1.0448e-05	1.68	1.0788e-05	1.1016e-05	1.764	1.1422e-05
		1.5865	1.01739e-05	9.9249e-06	1.00213e-05	1.01886e-05	1.0308e-05	1.0406e-05	1.67	1.0762e-05	1.0954e-05	1.7535	1.1394e-05
		1.577	1.00552e-05	9.8533e-06	9.9931e-06	1.01787e-05	1.026e-05	1.0328e-05	1.66	1.0716e-05	1.09e-05	1.743	1.1356e-05
		1.5675	1.00817e-05	9.7967e-06	9.9178e-06	1.00847e-05	1.0256e-05	1.0304e-05	1.65	1.0682e-05	1.0914e-05	1.7325	1.1292e-05
		1.558	1.0064e-05	9.7994e-06	9.8499e-06	1.00418e-05	1.0218e-05	1.0218e-05	1.64	1.0626e-05	1.0878e-05	1.722	1.1182e-05
		1.5485	1.00106e-05	9.7868e-06	9.8841e-06	9.9403e-06	1.0166e-05	1.0212e-05	1.63	1.055e-05	1.0858e-05	1.7115	1.12e-05
		1.539	9.8729e-06	9.7263e-06	9.8403e-06	9.9407e-06	1.0122e-05	1.019e-05	1.62	1.053e-05	1.0722e-05	1.701	1.1132e-05
		1.5295	9.9256e-06	9.6921e-06	9.8456e-06	9.9174e-06	1.0074e-05	1.0128e-05	1.61	1.0458e-05	1.0664e-05	1.6905	1.112e-05
		1.52	9.9015e-06	9.6147e-06	9.7004e-06	9.8848e-06	1.0068e-05	1.00548e-05	1.6	1.0404e-05	1.0632e-05	1.68	1.1058e-05
		1.5105	9.8883e-06	9.5977e-06	9.766e-06	9.8641e-06	9.984e-06	1.00125e-05	1.59	1.0432e-05	1.0668e-05	1.6695	1.0934e-05
		1.501	9.811e-06	9.5551e-06	9.6508e-06	9.7725e-06	9.9482e-06	9.9729e-06	1.58	1.04e-05	1.0578e-05	1.659	1.0974e-05
		1.4915	9.7687e-06	9.519e-06	9.6303e-06	9.7565e-06	9.8918e-06	9.8967e-06	1.57	1.0294e-05	1.0576e-05	1.6485	1.0884e-05
		1.482	9.7273e-06	9.5325e-06	9.5886e-06	9.7336e-06	9.8164e-06	9.8542e-06	1.56	1.0334e-05	1.0438e-05	1.638	1.0892e-05
		1.4725	9.7047e-06	9.4432e-06	9.5537e-06	9.7243e-06	9.8027e-06	9.8962e-06	1.55	1.0212e-05	1.0374e-05	1.6275	1.0764e-05
		1.463	9.689e-06	9.4404e-06	9.5247e-06	9.662e-06	9.8183e-06	9.8663e-06	1.54	1.0236e-05	1.0346e-05	1.617	1.082e-05
		1.4535	9.6183e-06	9.3908e-06	9.4724e-06	9.6081e-06	9.7469e-06	9.7842e-06	1.53	1.0162e-05	1.0382e-05	1.6065	1.0766e-05
		1.444	9.5804e-06	9.3548e-06	9.459e-06	9.5628e-06	9.7291e-06	9.7475e-06	1.52	1.014e-05	1.0354e-05	1.596	1.0718e-05
		1.4345	9.5333e-06	9.2944e-06	9.387e-06	9.5576e-06	9.681e-06	9.7461e-06	1.51	1.0068e-05	1.034e-05	1.5855	1.0678e-05
		1.425	9.5141e-06	9.3062e-06	9.4007e-06	9.5494e-06	9.6185e-06	9.6588e-06	1.5	9.9513e-06	1.0246e-05	1.575	1.0586e-05
		1.4155	9.5001e-06	9.273e-06	9.3699e-06	9.4934e-06	9.612e-06	9.6417e-06	1.49	9.9355e-06	1.0182e-05	1.5645	1.0568e-05
		1.406	9.4364e-06	9.2529e-06	9.3247e-06	9.448e-06	9.5442e-06	9.5827e-06	1.48	9.8766e-06	1.0152e-05	1.554	1.051e-05
		1.3965	9.4198e-06	9.1946e-06	9.2658e-06	9.38e-06	9.5343e-06	9.5109e-06	1.47	9.8373e-06	1.0136e-05	1.5435	1.0472e-05
		1.387	9.3766e-06	9.1284e-06	9.2512e-06	9.3853e-06	9.4947e-06	9.4988e-06	1.46	9.8394e-06	1.005e-05	1.533	1.038e-05
		1.3775	9.3038e-06	9.1232e-06	9.237e-06	9.3531e-06	9.4184e-06	9.4322e-06	1.45	9.804e-06	1.00211e-05	1.5225	1.0404e-05
		1.368	9.3298e-06	9.0798e-06	9.2182e-06	9.2596e-06	9.3768e-06	9.4068e-06	1.44	9.7458e-06	9.9671e-06	1.512	1.0394e-05
		1.3585	9.2591e-06	9.0593e-06	9.1913e-06	9.2424e-06	9.3525e-06	9.3717e-06	1.43	9.7542e-06	9.9632e-06	1.5015	1.0368e-05
		1.349	9.1986e-06	9.041e-06	9.0935e-06	9.1719e-06	9.2945e-06	9.3094e-06	1.42	9.6677e-06	9.8984e-06	1.491	1.0312e-05
		1.3395	9.104e-06	9.0017e-06	9.0943e-06	9.1847e-06	9.249e-06	9.2826e-06	1.41	9.5803e-06	9.874e-06	1.4805	1.0264e-05
		1.33	9.1004e-06	8.9182e-06	9.0347e-06	9.0971e-06	9.2519e-06	9.1824e-06	1.4	9.5947e-06	9.79e-06	1.47	1.021e-05
		1.3205	9.0538e-06	8.9022e-06	9.0076e-06	9.0945e-06	9.2186e-06	9.1867e-06	1.39	9.559e-06	9.813e-06	1.4595	1.0148e-05
		1.311	9.0423e-06	8.8497e-06	8.9755e-06	9.1014e-06	9.1539e-06	9.1105e-06	1.38	9.5335e-06	9.7097e-06	1.449	1.0128e-05
		1.3015	9.0168e-06	8.7839e-06	8.9135e-06	9.0299e-06	9.1323e-06	9.0718e-06	1.37	9.4951e-06	9.664e-06	1.4385	1.0052e-05
		1.292	8.9547e-06	8.7549e-06	8.9056e-06	8.9947e-06	9.0579e-06	9.0448e-06	1.36	9.4771e-06	9.716e-06	1.428	1.00412e-05
		1.2825	8.9086e-06	8.7264e-06	8.8751e-06	8.9282e-06	9.0819e-06	9.0097e-06	1.35	9.4565e-06	9.5721e-06	1.4175	9.9799e-06
		1.273	8.8297e-06	8.7073e-06	8.8166e-06	8.9098e-06	9.0222e-06	8.9334e-06	1.34	9.3863e-06	9.5836e-06	1.407	9.9257e-06
		1.2635	8.8282e-06	8.6233e-06	8.7362e-06	8.8631e-06	8.9829e-06	8.935e-06	1.33	9.3045e-06	9.5134e-06	1.3965	9.8771e-06
		1.254	8.8265e-06	8.6226e-06	8.7017e-06	8.8416e-06	8.9264e-06	8.9342e-06	1.32	9.2819e-06	9.4773e-06	1.386	9.8663e-06
		1.2445	8.7498e-06	8.5873e-06	8.7012e-06	8.8215e-06	8.8245e-06	8.8553e-06	1.31	9.2399e-06	9.413e-06	1.3755	9.7822e-06
		1.235	8.7184e-06	8.6095e-06	8.6149e-06	8.7734e-06	8.8196e-06	8.8562e-06	1.3	9.2173e-06	9.3897e-06	1.365	9.7302e-06
		1.2255	8.721e-06	8.519e-06	8.601e-06	8.7122e-06	8.7751e-06	8.8145e-06	1.29	9.1517e-06	9.3442e-06	1.3545	9.7292e-06
		1.216	8.6928e-06	8.4522e-06	8.5171e-06	8.6756e-06	8.7572e-06	8.7914e-06	1.28	9.1366e-06	9.2927e-06	1.344	9.6367e-06
		1.2065	8.6574e-06	8.4237e-06	8.6142e-06	8.6061e-06	8.7197e-06	8.7638e-06	1.27	9.0608e-06	9.2668e-06	1.3335	9.6161e-06
		1.197	8.5782e-06	8.3643e-06	8.5014e-06	8.599e-06	8.6589e-06	8.7166e-06	1.26	9.0463e-06	9.2475e-06	1.323	9.5499e-06
		1.1875	8.5653e-06	8.3557e-06	8.4482e-06	8.5458e-06	8.6791e-06	8.639e-06	1.25	8.9827e-06	9.1745e-06	1.3125	9.4917e-06
		1.178	8.5212e-06	8.3034e-06	8.3677e-06	8.5239e-06	8.6797e-06	8.6011e-06	1.24	8.9671e-06	9.1372e-06	1.302	9.4294e-06
		1.1685	8.4142e-06	8.3368e-06	8.3797e-06	8.4832e-06	8.5597e-06	8.5668e-06	1.23	8.8915e-06	9.1042e-06	1.2915	9.4169e-06
		1.159	8.4421e-06	8.2495e-06	8.3578e-06	8.437e-06	8.5352e-06	8.5473e-06	1.22	8.8897e-06	9.0895e-06	1.281	9.3409e-06
		1.1495	8.3415e-06	8.1776e-06	8.293e-06	8.3532e-06	8.5292e-06	8.4954e-06	1.21	8.8243e-06	9.0468e-06	1.2705	9.3076e-06
		1.14	8.2953e-06	8.1481e-06	8.3061e-06	8.3821e-06	8.4718e-06	8.5101e-06	1.2	8.8199e-06	9.0173e-06	1.26	9.2916e-06
		1.1305	8.2611e-06	8.1504e-06	8.2301e-06	8.3406e-06	8.4552e-06	8.4419e-06	1.19	8.7527e-06	9.005e-06	1.2495	9.2502e-06
		1.121	8.2672e-06	8.1035e-06	8.2251e-06	8.2967e-06	8.407e-06	8.3835e-06	1.18	8.7551e-06	8.959e-06	1.239	9.1896e-06
		1.1115	8.1794e-06	8.034e-06	8.1381e-06	8.2458e-06	8.4186e-06	8.3279e-06	1.17	8.7109e-06	8.8765e-06	1.2285	9.089e-06
		1.102	8.1724e-06	8.0113e-06	8.0547e-06	8.2018e-06	8.3418e-06	8.2809e-06	1.16	8.6502e-06	8.9052e-06	1.218	9.0661e-06
		1.0925	8.1603e-06	7.972e-06	8.048e-06	8.1902e-06	8.3361e-06	8.3089e-06	1.15	8.5774e-06	8.8192e-06	1.2075	9.1079e-06
		1.083	8.1095e-06	7.8949e-06	8.0538e-06	8.1961e-06	8.2628e-06	8.2713e-06	1.14	8.5788e-06	8.7742e-06	1.197	8.9964e-06
		1.0735	8.0842e-06	7.8733e-06	7.9934e-06	8.1444e-06	8.2112e-06	8.1976e-06	1.13	8.5342e-06	8.7472e-06	1.1865	8.926e-06
		1.064	8.0579e-06	7.8283e-06	7.9906e-06	8.0406e-06	8.1805e-06	8.1599e-06	1.12	8.5084e-06	8.6909e-06	1.176	8.9066e-06
		1.0545	8.0536e-06	7.8502e-06	7.9418e-06	8.0277e-06	8.1875e-06	8.1551e-06	1.11	8.393e-06	8.5962e-06	1.1655	8.7809e-06
		1.045	7.9669e-06	7.8108e-06	7.9136e-06	7.9865e-06	8.0753e-06	8.1186e-06	1.1	8.3346e-06	8.6688e-06	1.155	8.8229e-06
		1.0355	7.9082e-06	7.7695e-06	7.892e-06	7.9793e-06	8.0637e-06	8.0511e-06	1.09	8.306e-06	8.5812e-06	1.1445	8.812e-06
		1.026	7.8842e-06	7.7349e-06	7.7884e-06	7.949e-06	7.9994e-06	8.0746e-06	1.08	8.3113e-06	8.5191e-06	1.134	8.7597e-06
		1.0165	7.818e-06	7.6727e-06	7.7835e-06	7.9121e-06	7.9312e-06	8.0218e-06	1.07	8.2707e-06	8.4839e-06	1.1235	8.7161e-06
		1.007	7.7899e-06	7.6786e-06	7.7889e-06	7.8836e-06	7.9528e-06	7.9338e-06	1.06	8.2224e-06	8.4387e-06	1.113	8.6657e-06
		0.9975	7.7707e-06	7.6209e-06	7.7297e-06	7.8214e-06	7.8812e-06	7.9391e-06	1.05	8.1736e-06	8.3626e-06	1.1025	8.6444e-06
		0.988	7.6607e-06	7.6129e-06	7.683e-06	7.7788e-06	7.8721e-06	7.907e-06	1.04	8.1363e-06	8.2694e-06	1.092	8.5625e-06
		0.9785	7.6942e-06	7.51e-06	7.6628e-06	7.7341e-06	7.8225e-06	7.8822e-06	1.03	8.2062e-06	8.2685e-06	1.0815	8.563e-06
		0.969	7.6648e-06	7.4804e-06	7.5817e-06	7.6675e-06	7.7839e-06	7.792e-06	1.02	8.0852e-06	8.259e-06	1.071	8.5256e-06
		0.9595	7.6049e-06	7.4644e-06	7.5585e-06	7.6276e-06	7.7339e-06	7.7691e-06	1.01	8.0649e-06	8.2592e-06	1.0605	8.5026e-06
		0.95	7.5843e-06	7.4379e-06	7.5091e-06	7.593e-06	7.6897e-06	7.7336e-06	1	8.0538e-06	8.2538e-06	1.05	8.4952e-06
		0.9405	7.5573e-06	7.401e-06	7.4745e-06	7.5564e-06	7.6673e-06	7.7012e-06	0.99	8.0025e-06	8.1726e-06	1.0395	8.4532e-06
		0.931	7.5372e-06	7.3627e-06	7.3937e-06	7.5206e-06	7.6946e-06	7.65e-06	0.98	7.9665e-06	8.1101e-06	1.029	8.3384e-06
		0.9215	7.4596e-06	7.3491e-06	7.3848e-06	7.4675e-06	7.6161e-06	7.629e-06	0.97	7.9578e-06	8.0949e-06	1.0185	8.3186e-06
		0.912	7.4355e-06	7.2818e-06	7.343e-06	7.46e-06	7.635e-06	7.6157e-06	0.96	7.9191e-06	8.0133e-06	1.008	8.2345e-06
		0.9025	7.3813e-06	7.2351e-06	7.3083e-06	7.45e-06	7.5032e-06	7.6144e-06	0.95	7.8007e-06	8.0133e-06	0.9975	8.1909e-06
		0.893	7.366e-06	7.1992e-06	7.268e-06	7.3992e-06	7.4967e-06	7.5819e-06	0.94	7.7878e-06	7.9829e-06	0.987	8.2001e-06
		0.8835	7.3178e-06	7.1907e-06	7.2296e-06	7.3735e-06	7.4874e-06	7.5426e-06	0.93	7.7339e-06	7.9169e-06	0.9765	8.1589e-06
		0.874	7.2961e-06	7.1551e-06	7.2104e-06	7.3166e-06	7.4194e-06	7.4564e-06	0.92	7.7159e-06	7.8864e-06	0.966	8.1622e-06
		0.8645	7.1983e-06	7.1568e-06	7.1297e-06	7.3108e-06	7.4077e-06	7.4463e-06	0.91	7.6663e-06	7.8904e-06	0.9555	8.0981e-06
		0.855	7.1923e-06	7.0782e-06	7.1222e-06	7.2257e-06	7.3521e-06	7.4068e-06	0.9	7.6459e-06	7.811e-06	0.945	7.9943e-06
		0.8455	7.228e-06	7.0606e-06	7.0851e-06	7.2334e-06	7.2923e-06	7.3506e-06	0.89	7.6119e-06	7.7664e-06	0.9345	7.9343e-06
		0.836	7.1492e-06	7.0454e-06	7.0668e-06	7.1792e-06	7.2426e-06	7.3664e-06	0.88	7.5542e-06	7.7219e-06	0.924	7.9447e-06
		0.8265	7.0469e-06	7.0092e-06	7.0001e-06	7.1253e-06	7.2457e-06	7.309e-06	0.87	7.5104e-06	7.6225e-06	0.9135	7.9039e-06
		0.817	7.0904e-06	6.9841e-06	6.9489e-06	7.0947e-06	7.1962e-06	7.2134e-06	0.86	7.4434e-06	7.6562e-06	0.903	7.8543e-06
		0.8075	7.0472e-06	6.9658e-06	6.9618e-06	7.0205e-06	7.1767e-06	7.1998e-06	0.85	7.462e-06	7.5802e-06	0.8925	7.8058e-06
		0.798	6.9904e-06	6.8714e-06	6.8934e-06	7.0244e-06	7.1404e-06	7.159e-06	0.84	7.398e-06	7.5945e-06	0.882	7.7585e-06
		0.7885	6.9375e-06	6.8605e-06	6.876e-06	6.9516e-06	7.1005e-06	7.1389e-06	0.83	7.3898e-06	7.4854e-06	0.8715	7.7109e-06
		0.779	6.9284e-06	6.8009e-06	6.836e-06	6.9393e-06	7.035e-06	7.0719e-06	0.82	7.3343e-06	7.4856e-06	0.861	7.6789e-06
		0.7695	6.8809e-06	6.7837e-06	6.7796e-06	6.9011e-06	7.0217e-06	7.0516e-06	0.81	7.2884e-06	7.4657e-06	0.8505	7.6576e-06
		0.76	6.8798e-06	6.7515e-06	6.7791e-06	6.8577e-06	7.0075e-06	7.0258e-06	0.8	7.2236e-06	7.4537e-06	0.84	7.6411e-06
		0.7505	6.8194e-06	6.7062e-06	6.7358e-06	6.809e-06	6.9696e-06	7.0228e-06	0.79	7.1586e-06	7.3972e-06	0.8295	7.5619e-06
		0.741	6.7881e-06	6.6552e-06	6.7015e-06	6.7958e-06	6.9293e-06	6.9534e-06	0.78	7.0716e-06	7.3209e-06	0.819	7.4682e-06
		0.7315	6.7376e-06	6.6536e-06	6.6524e-06	6.7477e-06	6.8838e-06	6.9413e-06	0.77	7.0433e-06	7.3087e-06	0.8085	7.4275e-06
		0.722	6.703e-06	6.6077e-06	6.6028e-06	6.7504e-06	6.8163e-06	6.9195e-06	0.76	6.994e-06	7.266e-06	0.798	7.417e-06
		0.7125	6.653e-06	6.5847e-06	6.6097e-06	6.713e-06	6.7616e-06	6.8903e-06	0.75	6.9655e-06	7.2145e-06	0.7875	7.3978e-06
		0.703	6.5648e-06	6.5285e-06	6.5627e-06	6.6679e-06	6.7286e-06	6.8022e-06	0.74	6.9847e-06	7.1964e-06	0.777	7.3454e-06
		0.6935	6.5683e-06	6.5063e-06	6.5358e-06	6.612e-06	6.6783e-06	6.8509e-06	0.73	6.9119e-06	7.1012e-06	0.7665	7.2604e-06
		0.684	6.523e-06	6.4945e-06	6.466e-06	6.5885e-06	6.6816e-06	6.8058e-06	0.72	6.8948e-06	7.0621e-06	0.756	7.2269e-06
		0.6745	6.5102e-06	6.4392e-06	6.4305e-06	6.5318e-06	6.6599e-06	6.7259e-06	0.71	6.806e-06	7.0412e-06	0.7455	7.199e-06
		0.665	6.4876e-06	6.3766e-06	6.397e-06	6.5079e-06	6.5956e-06	6.71e-06	0.7	6.7663e-06	7.016e-06	0.735	7.1534e-06
		0.6555	6.4532e-06	6.3569e-06	6.3681e-06	6.4816e-06	6.5819e-06	6.6551e-06	0.69	6.7979e-06	6.9847e-06	0.7245	7.1319e-06
		0.646	6.445e-06	6.3157e-06	6.2976e-06	6.4421e-06	6.5791e-06	6.6235e-06	0.68	6.7198e-06	6.9572e-06	0.714	7.1198e-06
		0.6365	6.41e-06	6.3117e-06	6.2794e-06	6.4196e-06	6.4978e-06	6.6634e-06	0.67	6.6864e-06	6.9001e-06	0.7035	7.0401e-06
		0.627	6.3536e-06	6.2554e-06	6.214e-06	6.3533e-06	6.503e-06	6.5654e-06	0.66	6.6807e-06	6.8655e-06	0.693	7.0374e-06
		0.6175	6.3139e-06	6.2212e-06	6.2212e-06	6.3181e-06	6.4677e-06	6.5439e-06	0.65	6.6203e-06	6.837e-06	0.6825	6.9782e-06
		0.608	6.2873e-06	6.215e-06	6.2114e-06	6.3182e-06	6.3814e-06	6.4955e-06	0.64	6.5569e-06	6.7707e-06	0.672	6.9563e-06
		0.5985	6.2525e-06	6.128e-06	6.1469e-06	6.2568e-06	6.3566e-06	6.4799e-06	0.63	6.5322e-06	6.7396e-06	0.6615	6.9022e-06
		0.589	6.2323e-06	6.0899e-06	6.0886e-06	6.2144e-06	6.3149e-06	6.406e-06	0.62	6.531e-06	6.728e-06	0.651	6.8767e-06
		0.5795	6.1781e-06	6.1027e-06	6.0811e-06	6.1968e-06	6.3004e-06	6.4024e-06	0.61	6.4519e-06	6.7132e-06	0.6405	6.7598e-06
		0.57	6.1276e-06	6.0157e-06	6.0652e-06	6.1536e-06	6.2485e-06	6.3662e-06	0.6	6.3998e-06	6.6318e-06	0.63	6.7268e-06
		0.5605	6.1075e-06	5.9951e-06	6.0041e-06	6.1002e-06	6.1893e-06	6.309e-06	0.59	6.383e-06	6.5846e-06	0.6195	6.7118e-06
		0.551	6.0583e-06	5.9556e-06	5.9729e-06	6.0995e-06	6.1768e-06	6.2718e-06	0.58	6.3337e-06	6.5286e-06	0.609	6.6441e-06
		0.5415	6.0389e-06	5.9225e-06	5.9305e-06	6.0642e-06	6.165e-06	6.2442e-06	0.57	6.2837e-06	6.444e-06	0.5985	6.6028e-06
		0.532	5.9898e-06	5.8987e-06	5.8966e-06	6.0442e-06	6.1069e-06	6.2071e-06	0.56	6.236e-06	6.3993e-06	0.588	6.5646e-06
		0.5225	5.9573e-06	5.8507e-06	5.8783e-06	6.0328e-06	6.0726e-06	6.192e-06	0.55	6.2283e-06	6.3825e-06	0.5775	6.5573e-06
		0.513	5.9241e-06	5.806e-06	5.8615e-06	5.9881e-06	6.0391e-06	6.179e-06	0.54	6.1916e-06	6.3497e-06	0.567	6.5135e-06
		0.5035	5.8656e-06	5.7527e-06	5.8261e-06	5.968e-06	5.9777e-06	6.1629e-06	0.53	6.2083e-06	6.3271e-06	0.5565	6.4348e-06
		0.494	5.8248e-06	5.7233e-06	5.7524e-06	5.9146e-06	5.9426e-06	6.0794e-06	0.52	6.1376e-06	6.2277e-06	0.546	6.4573e-06
		0.4845	5.7943e-06	5.6662e-06	5.7301e-06	5.8808e-06	5.9175e-06	6.0283e-06	0.51	6.0698e-06	6.2578e-06	0.5355	6.4214e-06
		0.475	5.7672e-06	5.619e-06	5.7196e-06	5.8439e-06	5.852e-06	6.008e-06	0.5	6.0704e-06	6.2316e-06	0.525	6.3987e-06
		0.4655	5.7047e-06	5.584e-06	5.6704e-06	5.7866e-06	5.8697e-06	5.9621e-06	0.49	6.0262e-06	6.166e-06	0.5145	6.3697e-06
		0.456	5.6875e-06	5.5764e-06	5.6382e-06	5.7194e-06	5.8256e-06	5.9648e-06	0.48	5.9657e-06	6.1371e-06	0.504	6.3186e-06
		0.4465	5.647e-06	5.5177e-06	5.6027e-06	5.6927e-06	5.8001e-06	5.8686e-06	0.47	5.939e-06	6.0597e-06	0.4935	6.2616e-06
		0.437	5.5678e-06	5.4715e-06	5.567e-06	5.6911e-06	5.7748e-06	5.8055e-06	0.46	5.9209e-06	6.0167e-06	0.483	6.2371e-06
		0.4275	5.5716e-06	5.4616e-06	5.5083e-06	5.6489e-06	5.672e-06	5.7653e-06	0.45	5.8757e-06	5.9757e-06	0.4725	6.2027e-06
		0.418	5.5541e-06	5.4063e-06	5.4878e-06	5.5872e-06	5.6579e-06	5.7595e-06	0.44	5.8508e-06	5.9503e-06	0.462	6.1589e-06
		0.4085	5.535e-06	5.4005e-06	5.4471e-06	5.5643e-06	5.6377e-06	5.7682e-06	0.43	5.8119e-06	5.9299e-06	0.4515	6.0637e-06
		0.399	5.4841e-06	5.3742e-06	5.4341e-06	5.533e-06	5.5475e-06	5.6937e-06	0.42	5.785e-06	5.9177e-06	0.441	6.0291e-06
		0.3895	5.4695e-06	5.3655e-06	5.3755e-06	5.5049e-06	5.5359e-06	5.7001e-06	0.41	5.7371e-06	5.8624e-06	0.4305	6.0275e-06
		0.38	5.3988e-06	5.3148e-06	5.364e-06	5.4563e-06	5.4811e-06	5.6296e-06	0.4	5.666e-06	5.8147e-06	0.42	5.9762e-06
		0.3705	5.3471e-06	5.2588e-06	5.3114e-06	5.4322e-06	5.4632e-06	5.6285e-06	0.39	5.6451e-06	5.7555e-06	0.4095	5.947e-06
		0.361	5.3295e-06	5.2295e-06	5.278e-06	5.3863e-06	5.4529e-06	5.5554e-06	0.38	5.6462e-06	5.7689e-06	0.399	5.92e-06
		0.3515	5.3003e-06	5.2033e-06	5.2379e-06	5.361e-06	5.3938e-06	5.5333e-06	0.37	5.5595e-06	5.719e-06	0.3885	5.831e-06
		0.342	5.2535e-06	5.1396e-06	5.2073e-06	5.3053e-06	5.3758e-06	5.4766e-06	0.36	5.5374e-06	5.6485e-06	0.378	5.8263e-06
		0.3325	5.2366e-06	5.1297e-06	5.1578e-06	5.2885e-06	5.343e-06	5.4573e-06	0.35	5.5107e-06	5.6543e-06	0.3675	5.7609e-06
		0.323	5.1961e-06	5.0724e-06	5.133e-06	5.2091e-06	5.2783e-06	5.3982e-06	0.34	5.5039e-06	5.6079e-06	0.357	5.7569e-06
		0.3135	5.1629e-06	5.0051e-06	5.0856e-06	5.1894e-06	5.2525e-06	5.3659e-06	0.33	5.4397e-06	5.551e-06	0.3465	5.7039e-06
		0.304	5.1575e-06	4.9959e-06	5.0591e-06	5.1569e-06	5.2173e-06	5.3666e-06	0.32	5.4077e-06	5.5658e-06	0.336	5.6706e-06
		0.2945	5.0999e-06	4.9727e-06	4.9988e-06	5.1716e-06	5.1933e-06	5.3052e-06	0.31	5.3677e-06	5.5346e-06	0.3255	5.5951e-06
		0.285	5.0897e-06	4.956e-06	4.975e-06	5.1102e-06	5.1693e-06	5.2598e-06	0.3	5.3546e-06	5.4877e-06	0.315	5.6017e-06
		0.2755	5.0339e-06	4.8735e-06	4.9499e-06	5.0706e-06	5.1198e-06	5.2311e-06	0.29	5.3081e-06	5.417e-06	0.3045	5.5333e-06
		0.266	5.0195e-06	4.8654e-06	4.8965e-06	5.0626e-06	5.0839e-06	5.1987e-06	0.28	5.266e-06	5.4026e-06	0.294	5.4984e-06
		0.2565	4.9916e-06	4.8364e-06	4.9059e-06	5.0121e-06	5.0559e-06	5.1906e-06	0.27	5.2303e-06	5.3829e-06	0.2835	5.4553e-06
		0.247	4.9315e-06	4.8302e-06	4.8453e-06	4.9805e-06	4.9913e-06	5.114e-06	0.26	5.2042e-06	5.3617e-06	0.273	5.3925e-06
		0.2375	4.9016e-06	4.7701e-06	4.818e-06	4.9204e-06	4.9737e-06	5.0863e-06	0.25	5.1984e-06	5.2968e-06	0.2625	5.3468e-06
		0.228	4.88e-06	4.7137e-06	4.755e-06	4.8643e-06	4.9373e-06	5.0455e-06	0.24	5.1364e-06	5.2836e-06	0.252	5.3212e-06
		0.2185	4.8434e-06	4.7036e-06	4.7098e-06	4.8645e-06	4.9259e-06	5.0211e-06	0.23	5.1029e-06	5.26e-06	0.2415	5.284e-06
		0.209	4.8563e-06	4.6643e-06	4.723e-06	4.8166e-06	4.9197e-06	4.9634e-06	0.22	5.0413e-06	5.2049e-06	0.231	5.2029e-06
		0.1995	4.7731e-06	4.6068e-06	4.6813e-06	4.7726e-06	4.8657e-06	4.9223e-06	0.21	4.9966e-06	5.1692e-06	0.2205	5.1254e-06
		0.19	4.7514e-06	4.596e-06	4.6629e-06	4.7402e-06	4.8065e-06	4.9081e-06	0.2	4.9987e-06	5.0889e-06	0.21	5.148e-06
		0.1805	4.7235e-06	4.5595e-06	4.6243e-06	4.7021e-06	4.7873e-06	4.8418e-06	0.19	4.9591e-06	5.0555e-06	0.1995	5.1056e-06
		0.171	4.6605e-06	4.5385e-06	4.5446e-06	4.6506e-06	4.7519e-06	4.8406e-06	0.18	4.9205e-06	5.0408e-06	0.189	5.0824e-06
		0.1615	4.631e-06	4.5113e-06	4.5366e-06	4.6454e-06	4.7184e-06	4.7893e-06	0.17	4.8959e-06	5.0037e-06	0.1785	4.9965e-06
		0.152	4.591e-06	4.4636e-06	4.5094e-06	4.6006e-06	4.6702e-06	4.7537e-06	0.16	4.8716e-06	4.9624e-06	0.168	4.9645e-06
		0.1425	4.5661e-06	4.4266e-06	4.4513e-06	4.5636e-06	4.6411e-06	4.723e-06	0.15	4.8126e-06	4.9478e-06	0.1575	4.9416e-06
		0.133	4.5454e-06	4.3919e-06	4.4338e-06	4.5209e-06	4.6409e-06	4.6887e-06	0.14	4.7914e-06	4.8659e-06	0.147	4.9017e-06
		0.1235	4.5079e-06	4.3683e-06	4.3775e-06	4.4567e-06	4.5703e-06	4.6684e-06	0.13	4.7267e-06	4.8345e-06	0.1365	4.8743e-06
		0.114	4.4598e-06	4.3401e-06	4.3725e-06	4.437e-06	4.5407e-06	4.591e-06	0.12	4.6971e-06	4.7926e-06	0.126	4.8472e-06
		0.1045	4.4374e-06	4.3121e-06	4.3324e-06	4.3988e-06	4.4906e-06	4.5794e-06	0.11	4.5954e-06	4.7514e-06	0.1155	4.7822e-06
		0.095	4.3884e-06	4.2803e-06	4.2995e-06	4.3859e-06	4.456e-06	4.56e-06	0.1	4.6073e-06	4.7325e-06	0.105	4.7649e-06
		0.0855	4.357e-06	4.2111e-06	4.2697e-06	4.3519e-06	4.4018e-06	4.5304e-06	0.09	4.5269e-06	4.6991e-06	0.0945	4.746e-06
		0.076	4.3322e-06	4.2071e-06	4.2097e-06	4.2896e-06	4.3688e-06	4.4672e-06	0.08	4.4876e-06	4.6542e-06	0.084	4.7259e-06
		0.0665	4.3098e-06	4.1589e-06	4.2149e-06	4.3023e-06	4.3485e-06	4.4718e-06	0.07	4.4815e-06	4.6162e-06	0.0735	4.6678e-06
		0.057	4.2831e-06	4.1186e-06	4.1895e-06	4.2325e-06	4.316e-06	4.4174e-06	0.06	4.4121e-06	4.5971e-06	0.063	4.6048e-06
		0.0475	4.2102e-06	4.0914e-06	4.1735e-06	4.2029e-06	4.2926e-06	4.3888e-06	0.05	4.3865e-06	4.5637e-06	0.0525	4.578e-06
		0.038	4.1782e-06	4.0501e-06	4.11e-06	4.1881e-06	4.2441e-06	4.3846e-06	0.04	4.3292e-06	4.5089e-06	0.042	4.5524e-06
		0.0285	4.1529e-06	4.0296e-06	4.0826e-06	4.1256e-06	4.2012e-06	4.3227e-06	0.03	4.3e-06	4.4876e-06	0.0315	4.5007e-06
		0.019	4.1166e-06	3.9935e-06	4.0628e-06	4.081e-06	4.168e-06	4.2965e-06	0.02	4.3001e-06	4.4886e-06	0.021	4.4591e-06
		0.0095	4.092e-06	3.9438e-06	3.9935e-06	4.0747e-06	4.1255e-06	4.2683e-06	0.01	4.2512e-06	4.4169e-06	0.0105	4.4282e-06
		0	4.0546e-06	3.9294e-06	3.9858e-06	4.0632e-06	4.0916e-06	4.1968e-06	0	4.2278e-06	4.3678e-06	0	4.3727e-06
		-0.0095	4.0624e-06	3.8736e-06	3.9545e-06	4.0356e-06	4.0413e-06	4.1738e-06	-0.01	4.1868e-06	4.3549e-06	-0.0105	4.357e-06
		-0.019	4.0019e-06	3.8894e-06	3.8972e-06	3.983e-06	4.0202e-06	4.1568e-06	-0.02	4.158e-06	4.3291e-06	-0.021	4.3033e-06
		-0.0285	3.9495e-06	3.8073e-06	3.8743e-06	3.9662e-06	4.0087e-06	4.1105e-06	-0.03	4.1447e-06	4.3051e-06	-0.0315	4.2472e-06
		-0.038	3.9273e-06	3.7611e-06	3.8443e-06	3.9282e-06	3.9822e-06	4.0966e-06	-0.04	4.1221e-06	4.2481e-06	-0.042	4.207e-06
		-0.0475	3.8808e-06	3.7402e-06	3.8338e-06	3.8916e-06	3.9442e-06	4.0684e-06	-0.05	4.0958e-06	4.2109e-06	-0.0525	4.188e-06
		-0.057	3.8647e-06	3.6931e-06	3.8042e-06	3.8343e-06	3.9024e-06	4.0386e-06	-0.06	4.0561e-06	4.1468e-06	-0.063	4.1633e-06
		-0.0665	3.8028e-06	3.6846e-06	3.7682e-06	3.8e-06	3.8675e-06	4.0017e-06	-0.07	4.0033e-06	4.1202e-06	-0.0735	4.1195e-06
		-0.076	3.795e-06	3.6398e-06	3.6978e-06	3.7786e-06	3.8611e-06	3.9883e-06	-0.08	3.9662e-06	4.086e-06	-0.084	4.0929e-06
		-0.0855	3.7517e-06	3.5993e-06	3.6661e-06	3.739e-06	3.8282e-06	3.9122e-06	-0.09	3.9457e-06	4.0735e-06	-0.0945	4.0712e-06
		-0.095	3.7004e-06	3.5663e-06	3.6488e-06	3.7173e-06	3.7971e-06	3.9263e-06	-0.1	3.9222e-06	4.012e-06	-0.105	3.9935e-06
		-0.1045	3.6594e-06	3.5617e-06	3.6042e-06	3.6595e-06	3.7664e-06	3.8586e-06	-0.11	3.8679e-06	3.9716e-06	-0.1155	3.9565e-06
		-0.114	3.6211e-06	3.5287e-06	3.5715e-06	3.622e-06	3.6867e-06	3.8329e-06	-0.12	3.8299e-06	3.9398e-06	-0.126	3.9056e-06
		-0.1235	3.5958e-06	3.4809e-06	3.5306e-06	3.6056e-06	3.6767e-06	3.8139e-06	-0.13	3.8032e-06	3.8819e-06	-0.1365	3.88e-06
		-0.133	3.5493e-06	3.4518e-06	3.4942e-06	3.5631e-06	3.6516e-06	3.7774e-06	-0.14	3.7554e-06	3.8692e-06	-0.147	3.8539e-06
		-0.1425	3.537e-06	3.4162e-06	3.4653e-06	3.5425e-06	3.6045e-06	3.725e-06	-0.15	3.7092e-06	3.8321e-06	-0.1575	3.7939e-06
		-0.152	3.5081e-06	3.3805e-06	3.4356e-06	3.4866e-06	3.5742e-06	3.6776e-06	-0.16	3.692e-06	3.7737e-06	-0.168	3.7654e-06
		-0.1615	3.4426e-06	3.3353e-06	3.4229e-06	3.4677e-06	3.5412e-06	3.6505e-06	-0.17	3.6287e-06	3.7577e-06	-0.1785	3.7361e-06
		-0.171	3.4382e-06	3.2948e-06	3.3771e-06	3.4323e-06	3.487e-06	3.5995e-06	-0.18	3.5847e-06	3.7081e-06	-0.189	3.694e-06
		-0.1805	3.393e-06	3.2822e-06	3.3432e-06	3.3947e-06	3.4765e-06	3.6165e-06	-0.19	3.5555e-06	3.6452e-06	-0.1995	3.661e-06
		-0.19	3.3647e-06	3.2397e-06	3.2942e-06	3.3645e-06	3.4249e-06	3.5395e-06	-0.2	3.5225e-06	3.62e-06	-0.21	3.6309e-06
		-0.1995	3.3178e-06	3.2067e-06	3.2802e-06	3.3568e-06	3.3935e-06	3.5213e-06	-0.21	3.5093e-06	3.6043e-06	-0.2205	3.5612e-06
		-0.209	3.3045e-06	3.1731e-06	3.2376e-06	3.3118e-06	3.3603e-06	3.5022e-06	-0.22	3.4654e-06	3.5495e-06	-0.231	3.5434e-06
		-0.2185	3.2684e-06	3.1437e-06	3.1984e-06	3.276e-06	3.316e-06	3.4539e-06	-0.23	3.413e-06	3.5323e-06	-0.2415	3.502e-06
		-0.228	3.2397e-06	3.1133e-06	3.1801e-06	3.2306e-06	3.3111e-06	3.4304e-06	-0.24	3.3988e-06	3.5006e-06	-0.252	3.4678e-06
		-0.2375	3.2037e-06	3.054e-06	3.1421e-06	3.1958e-06	3.2706e-06	3.3973e-06	-0.25	3.3524e-06	3.4467e-06	-0.2625	3.4416e-06
		-0.247	3.1788e-06	3.0468e-06	3.0835e-06	3.1632e-06	3.2406e-06	3.3503e-06	-0.26	3.3246e-06	3.4198e-06	-0.273	3.3886e-06
		-0.2565	3.1366e-06	3.0202e-06	3.0533e-06	3.131e-06	3.2153e-06	3.3097e-06	-0.27	3.2826e-06	3.3901e-06	-0.2835	3.3562e-06
		-0.266	3.0887e-06	2.9792e-06	3.0305e-06	3.0702e-06	3.1773e-06	3.2764e-06	-0.28	3.2484e-06	3.3426e-06	-0.294	3.3226e-06
		-0.2755	3.0676e-06	2.9433e-06	3.0077e-06	3.0519e-06	3.1217e-06	3.2509e-06	-0.29	3.2063e-06	3.3062e-06	-0.3045	3.272e-06
		-0.285	3.0431e-06	2.9083e-06	2.9732e-06	3.0358e-06	3.1018e-06	3.2062e-06	-0.3	3.1533e-06	3.2629e-06	-0.315	3.2343e-06
		-0.2945	3.0068e-06	2.8958e-06	2.9529e-06	2.9911e-06	3.0647e-06	3.1808e-06	-0.31	3.0994e-06	3.2269e-06	-0.3255	3.2005e-06
		-0.304	3.0035e-06	2.845e-06	2.909e-06	2.9532e-06	3.0497e-06	3.1593e-06	-0.32	3.0653e-06	3.2e-06	-0.336	3.1462e-06
		-0.3135	2.9435e-06	2.8079e-06	2.8755e-06	2.9431e-06	2.9935e-06	3.1174e-06	-0.33	3.0462e-06	3.1596e-06	-0.3465	3.1436e-06
		-0.323	2.9055e-06	2.7685e-06	2.8445e-06	2.9071e-06	2.9678e-06	3.0725e-06	-0.34	3.0028e-06	3.1286e-06	-0.357	3.1165e-06
		-0.3325	2.8586e-06	2.7628e-06	2.7976e-06	2.8588e-06	2.944e-06	3.0273e-06	-0.35	2.9778e-06	3.0974e-06	-0.3675	3.0746e-06
		-0.342	2.8361e-06	2.7205e-06	2.7756e-06	2.8426e-06	2.8958e-06	3.0259e-06	-0.36	2.9595e-06	3.0709e-06	-0.378	3.0294e-06
		-0.3515	2.7903e-06	2.6834e-06	2.7534e-06	2.8143e-06	2.8649e-06	2.9872e-06	-0.37	2.9301e-06	3.0241e-06	-0.3885	2.9766e-06
		-0.361	2.7597e-06	2.6521e-06	2.7088e-06	2.7794e-06	2.8421e-06	2.9453e-06	-0.38	2.8914e-06	3.0088e-06	-0.399	2.9521e-06
		-0.3705	2.726e-06	2.5975e-06	2.6704e-06	2.7451e-06	2.7921e-06	2.9139e-06	-0.39	2.8447e-06	2.9586e-06	-0.4095	2.9149e-06
		-0.38	2.6946e-06	2.5761e-06	2.65e-06	2.6966e-06	2.7599e-06	2.8998e-06	-0.4	2.8058e-06	2.9304e-06	-0.42	2.8749e-06
		-0.3895	2.6564e-06	2.5492e-06	2.6207e-06	2.677e-06	2.745e-06	2.8596e-06	-0.41	2.7846e-06	2.8899e-06	-0.4305	2.8405e-06
		-0.399	2.6386e-06	2.5284e-06	2.5792e-06	2.631e-06	2.7075e-06	2.8162e-06	-0.42	2.7448e-06	2.8601e-06	-0.441	2.8169e-06
		-0.4085	2.6012e-06	2.5145e-06	2.5528e-06	2.6002e-06	2.6678e-06	2.7946e-06	-0.43	2.7139e-06	2.8292e-06	-0.4515	2.7773e-06
		-0.418	2.5557e-06	2.4633e-06	2.5198e-06	2.5585e-06	2.6265e-06	2.7537e-06	-0.44	2.681e-06	2.7959e-06	-0.462	2.7324e-06
		-0.4275	2.5272e-06	2.4507e-06	2.484e-06	2.5251e-06	2.6069e-06	2.7082e-06	-0.45	2.6372e-06	2.7475e-06	-0.4725	2.7013e-06
		-0.437	2.4897e-06	2.4086e-06	2.4465e-06	2.4914e-06	2.569e-06	2.673e-06	-0.46	2.6048e-06	2.715e-06	-0.483	2.6722e-06
		-0.4465	2.472e-06	2.3861e-06	2.406e-06	2.4567e-06	2.5368e-06	2.6584e-06	-0.47	2.5649e-06	2.6861e-06	-0.4935	2.6443e-06
		-0.456	2.4444e-06	2.3441e-06	2.3936e-06	2.4293e-06	2.5045e-06	2.622e-06	-0.48	2.5354e-06	2.6546e-06	-0.504	2.6021e-06
		-0.4655	2.4038e-06	2.3222e-06	2.3536e-06	2.4025e-06	2.4634e-06	2.5859e-06	-0.49	2.511e-06	2.6237e-06	-0.5145	2.5377e-06
		-0.475	2.3664e-06	2.2854e-06	2.3083e-06	2.3699e-06	2.4244e-06	2.5578e-06	-0.5	2.4637e-06	2.6021e-06	-0.525	2.5144e-06
		-0.4845	2.3336e-06	2.2443e-06	2.2696e-06	2.3289e-06	2.3979e-06	2.5212e-06	-0.51	2.4477e-06	2.5611e-06	-0.5355	2.4877e-06
		-0.494	2.3063e-06	2.2186e-06	2.2399e-06	2.2998e-06	2.3699e-06	2.4838e-06	-0.52	2.4117e-06	2.5283e-06	-0.546	2.4476e-06
		-0.5035	2.2713e-06	2.1915e-06	2.2028e-06	2.2633e-06	2.3527e-06	2.4534e-06	-0.53	2.3874e-06	2.4983e-06	-0.5565	2.4086e-06
		-0.513	2.2435e-06	2.1715e-06	2.1688e-06	2.2544e-06	2.3032e-06	2.4163e-06	-0.54	2.361e-06	2.4599e-06	-0.567	2.3961e-06
		-0.5225	2.2093e-06	2.1386e-06	2.1461e-06	2.2218e-06	2.2781e-06	2.3889e-06	-0.55	2.3119e-06	2.414e-06	-0.5775	2.3596e-06
		-0.532	2.1779e-06	2.1044e-06	2.1158e-06	2.1794e-06	2.2452e-06	2.3603e-06	-0.56	2.2793e-06	2.3701e-06	-0.588	2.3103e-06
		-0.5415	2.1448e-06	2.0648e-06	2.0684e-06	2.1496e-06	2.2081e-06	2.3351e-06	-0.57	2.2576e-06	2.3301e-06	-0.5985	2.2866e-06
		-0.551	2.1026e-06	2.0375e-06	2.0494e-06	2.1052e-06	2.1823e-06	2.2978e-06	-0.58	2.2201e-06	2.2994e-06	-0.609	2.2465e-06
		-0.5605	2.0752e-06	2.0096e-06	2.0153e-06	2.0897e-06	2.1492e-06	2.2762e-06	-0.59	2.1896e-06	2.2659e-06	-0.6195	2.1983e-06
		-0.57	2.0433e-06	1.9767e-06	1.9735e-06	2.0532e-06	2.1231e-06	2.2406e-06	-0.6	2.1581e-06	2.2341e-06	-0.63	2.1725e-06
		-0.5795	2.0133e-06	1.9427e-06	1.9539e-06	2.0163e-06	2.0944e-06	2.2111e-06	-0.61	2.1216e-06	2.2088e-06	-0.6405	2.1468e-06
		-0.589	1.9856e-06	1.9023e-06	1.9227e-06	1.9854e-06	2.0624e-06	2.1744e-06	-0.62	2.0977e-06	2.1858e-06	-0.651	2.0981e-06
		-0.5985	1.9385e-06	1.8861e-06	1.8779e-06	1.9509e-06	2.0271e-06	2.1512e-06	-0.63	2.0663e-06	2.1423e-06	-0.6615	2.0711e-06
		-0.608	1.9161e-06	1.85e-06	1.8569e-06	1.9248e-06	2.004e-06	2.1194e-06	-0.64	2.0328e-06	2.1138e-06	-0.672	2.0181e-06
		-0.6175	1.8862e-06	1.8205e-06	1.8152e-06	1.8845e-06	1.9686e-06	2.0875e-06	-0.65	1.997e-06	2.0814e-06	-0.6825	1.9945e-06
		-0.627	1.8551e-06	1.7803e-06	1.7887e-06	1.8583e-06	1.9276e-06	2.0594e-06	-0.66	1.9577e-06	2.0559e-06	-0.693	1.9624e-06
		-0.6365	1.827e-06	1.7571e-06	1.7653e-06	1.8259e-06	1.8979e-06	2.0088e-06	-0.67	1.9346e-06	2.0258e-06	-0.7035	1.9319e-06
		-0.646	1.7871e-06	1.7297e-06	1.7328e-06	1.8016e-06	1.8724e-06	1.9928e-06	-0.68	1.904e-06	1.9958e-06	-0.714	1.9026e-06
		-0.6555	1.7601e-06	1.6872e-06	1.693e-06	1.7649e-06	1.8421e-06	1.9606e-06	-0.69	1.8737e-06	1.9607e-06	-0.7245	1.863e-06
		-0.665	1.7354e-06	1.6593e-06	1.6675e-06	1.7392e-06	1.8123e-06	1.9212e-06	-0.7	1.8537e-06	1.9276e-06	-0.735	1.8263e-06
		-0.6745	1.6975e-06	1.6261e-06	1.635e-06	1.6987e-06	1.7789e-06	1.8947e-06	-0.71	1.8162e-06	1.8928e-06	-0.7455	1.8017e-06
		-0.684	1.6714e-06	1.5994e-06	1.6008e-06	1.6718e-06	1.745e-06	1.8555e-06	-0.72	1.785e-06	1.8603e-06	-0.756	1.7608e-06
		-0.6935	1.6388e-06	1.5634e-06	1.5727e-06	1.6517e-06	1.7157e-06	1.8279e-06	-0.73	1.7579e-06	1.8362e-06	-0.7665	1.7287e-06
		-0.703	1.6073e-06	1.5317e-06	1.5382e-06	1.6205e-06	1.6881e-06	1.8018e-06	-0.74	1.7189e-06	1.7996e-06	-0.777	1.695e-06
		-0.7125	1.5754e-06	1.4948e-06	1.5107e-06	1.5839e-06	1.6572e-06	1.7746e-06	-0.75	1.6844e-06	1.7725e-06	-0.7875	1.665e-06
		-0.722	1.5436e-06	1.4739e-06	1.4807e-06	1.5511e-06	1.6173e-06	1.7435e-06	-0.76	1.6444e-06	1.7331e-06	-0.798	1.6192e-06
		-0.7315	1.5085e-06	1.4427e-06	1.4463e-06	1.5211e-06	1.5934e-06	1.7092e-06	-0.77	1.6182e-06	1.7015e-06	-0.8085	1.5968e-06
		-0.741	1.4792e-06	1.4065e-06	1.4128e-06	1.4848e-06	1.5626e-06	1.6855e-06	-0.78	1.5865e-06	1.6565e-06	-0.819	1.5545e-06
		-0.7505	1.4443e-06	1.377e-06	1.3837e-06	1.4622e-06	1.5377e-06	1.65e-06	-0.79	1.5585e-06	1.6178e-06	-0.8295	1.5218e-06
		-0.76	1.4127e-06	1.3416e-06	1.3519e-06	1.4278e-06	1.5105e-06	1.6262e-06	-0.8	1.5235e-06	1.5916e-06	-0.84	1.4924e-06
		-0.7695	1.384e-06	1.3084e-06	1.3247e-06	1.3923e-06	1.4734e-06	1.593e-06	-0.81	1.4895e-06	1.558e-06	-0.8505	1.4619e-06
		-0.779	1.3551e-06	1.2831e-06	1.2903e-06	1.3693e-06	1.4483e-06	1.5632e-06	-0.82	1.4607e-06	1.5205e-06	-0.861	1.4283e-06
		-0.7885	1.3181e-06	1.2493e-06	1.2606e-06	1.3341e-06	1.4225e-06	1.5268e-06	-0.83	1.4407e-06	1.4986e-06	-0.8715	1.3929e-06
		-0.798	1.2923e-06	1.2254e-06	1.233e-06	1.3046e-06	1.3971e-06	1.5063e-06	-0.84	1.3991e-06	1.4768e-06	-0.882	1.3573e-06
		-0.8075	1.2508e-06	1.1892e-06	1.2079e-06	1.2741e-06	1.3648e-06	1.4768e-06	-0.85	1.3747e-06	1.4369e-06	-0.8925	1.3239e-06
		-0.817	1.225e-06	1.1566e-06	1.1657e-06	1.2437e-06	1.3346e-06	1.4417e-06	-0.86	1.3424e-06	1.4127e-06	-0.903	1.302e-06
		-0.8265	1.1959e-06	1.1234e-06	1.1439e-06	1.2176e-06	1.3096e-06	1.4082e-06	-0.87	1.3169e-06	1.3799e-06	-0.9135	1.2675e-06
		-0.836	1.1617e-06	1.0959e-06	1.1102e-06	1.1923e-06	1.2789e-06	1.3818e-06	-0.88	1.2868e-06	1.3568e-06	-0.924	1.2315e-06
		-0.8455	1.1275e-06	1.0624e-06	1.082e-06	1.1608e-06	1.2466e-06	1.3607e-06	-0.89	1.2549e-06	1.3188e-06	-0.9345	1.2013e-06
		-0.855	1.102e-06	1.0344e-06	1.0568e-06	1.1299e-06	1.2155e-06	1.3241e-06	-0.9	1.2271e-06	1.2948e-06	-0.945	1.1681e-06
		-0.8645	1.0715e-06	1.0058e-06	1.0235e-06	1.1021e-06	1.1876e-06	1.2991e-06	-0.91	1.2013e-06	1.2641e-06	-0.9555	1.1412e-06
		-0.874	1.0412e-06	9.7784e-07	9.905e-07	1.0694e-06	1.1628e-06	1.2679e-06	-0.92	1.1703e-06	1.2273e-06	-0.966	1.1126e-06
		-0.8835	1.0111e-06	9.4716e-07	9.6666e-07	1.0454e-06	1.1335e-06	1.2367e-06	-0.93	1.1368e-06	1.198e-06	-0.9765	1.0861e-06
		-0.893	9.7652e-07	9.1342e-07	9.3582e-07	1.0147e-06	1.1086e-06	1.2094e-06	-0.94	1.1092e-06	1.1774e-06	-0.987	1.0512e-06
		-0.9025	9.4192e-07	8.8936e-07	9.0776e-07	9.8488e-07	1.0766e-06	1.1829e-06	-0.95	1.084e-06	1.1512e-06	-0.9975	1.0275e-06
		-0.912	9.1544e-07	8.5636e-07	8.8064e-07	9.5194e-07	1.0524e-06	1.1563e-06	-0.96	1.0519e-06	1.1243e-06	-1.008	9.94e-07
		-0.9215	8.87e-07	8.2472e-07	8.5198e-07	9.251e-07	1.0283e-06	1.1305e-06	-0.97	1.0238e-06	1.0966e-06	-1.0185	9.6408e-07
		-0.931	8.5778e-07	7.9894e-07	8.2252e-07	8.9548e-07	9.9706e-07	1.0973e-06	-0.98	9.9568e-07	1.0691e-06	-1.029	9.3834e-07
		-0.9405	8.2932e-07	7.6812e-07	7.9648e-07	8.6572e-07	9.6886e-07	1.0684e-06	-0.99	9.6286e-07	1.0436e-06	-1.0395	9.0878e-07
		-0.95	7.9714e-07	7.3752e-07	7.6534e-07	8.4008e-07	9.399e-07	1.0445e-06	-1	9.3994e-07	1.0081e-06	-1.05	8.8298e-07
		-0.9595	7.6694e-07	7.1028e-07	7.3648e-07	8.1494e-07	9.103e-07	1.0161e-06	-1.01	9.0858e-07	9.8424e-07	-1.0605	8.5514e-07
		-0.969	7.3354e-07	6.8358e-07	7.0642e-07	7.8576e-07	8.8306e-07	9.8298e-07	-1.02	8.7764e-07	9.5618e-07	-1.071	8.2944e-07
		-0.9785	7.0578e-07	6.5426e-07	6.808e-07	7.5936e-07	8.5584e-07	9.53e-07	-1.03	8.533e-07	9.269e-07	-1.0815	7.9728e-07
		-0.988	6.7224e-07	6.2628e-07	6.5558e-07	7.3182e-07	8.3138e-07	9.286e-07	-1.04	8.2428e-07	8.9722e-07	-1.092	7.7046e-07
		-0.9975	6.4578e-07	5.9566e-07	6.2642e-07	7.0368e-07	7.988e-07	8.9868e-07	-1.05	8.0348e-07	8.7314e-07	-1.1025	7.4394e-07
		-1.007	6.1732e-07	5.703e-07	6.0232e-07	6.7766e-07	7.7244e-07	8.836e-07	-1.06	7.7776e-07	8.4486e-07	-1.113	7.1516e-07
		-1.0165	5.8768e-07	5.45e-07	5.742e-07	6.512e-07	7.4736e-07	8.5312e-07	-1.07	7.4904e-07	8.2014e-07	-1.1235	6.8602e-07
		-1.026	5.6012e-07	5.1678e-07	5.4906e-07	6.2336e-07	7.2608e-07	8.2416e-07	-1.08	7.1704e-07	7.9504e-07	-1.134	6.608e-07
		-1.0355	5.325e-07	4.9208e-07	5.2286e-07	5.9782e-07	6.9588e-07	8.0216e-07	-1.09	6.9366e-07	7.6752e-07	-1.1445	6.3862e-07
		-1.045	5.0038e-07	4.65e-07	4.956e-07	5.7004e-07	6.7406e-07	7.7652e-07	-1.1	6.6858e-07	7.4312e-07	-1.155	6.125e-07
		-1.0545	4.7634e-07	4.3896e-07	4.6854e-07	5.4538e-07	6.4992e-07	7.5202e-07	-1.11	6.4626e-07	7.1584e-07	-1.1655	5.882e-07
		-1.064	4.4738e-07	4.1314e-07	4.4308e-07	5.1978e-07	6.2526e-07	7.2496e-07	-1.12	6.1796e-07	6.8836e-07	-1.176	5.6458e-07
		-1.0735	4.2078e-07	3.8818e-07	4.1974e-07	4.9384e-07	5.99e-07	6.959e-07	-1.13	5.927e-07	6.6388e-07	-1.1865	5.3878e-07
		-1.083	3.949e-07	3.6376e-07	3.9476e-07	4.7084e-07	5.7408e-07	6.744e-07	-1.14	5.6868e-07	6.3932e-07	-1.197	5.1386e-07
		-1.0925	3.6858e-07	3.4224e-07	3.7044e-07	4.4578e-07	5.4944e-07	6.465e-07	-1.15	5.4686e-07	6.1344e-07	-1.2075	4.916e-07
		-1.102	3.4366e-07	3.1664e-07	3.48e-07	4.2058e-07	5.234e-07	6.208e-07	-1.16	5.2034e-07	5.8916e-07	-1.218	4.6932e-07
		-1.1115	3.188e-07	2.9404e-07	3.2524e-07	3.965e-07	5.0114e-07	5.972e-07	-1.17	4.9656e-07	5.6658e-07	-1.2285	4.4478e-07
		-1.121	2.9472e-07	2.724e-07	3.0202e-07	3.731e-07	4.7858e-07	5.7244e-07	-1.18	4.7446e-07	5.441e-07	-1.239	4.2274e-07
		-1.1305	2.7216e-07	2.5048e-07	2.7992e-07	3.4998e-07	4.5442e-07	5.4682e-07	-1.19	4.5086e-07	5.162e-07	-1.2495	4.0204e-07
		-1.14	2.5046e-07	2.2966e-07	2.5876e-07	3.2852e-07	4.3216e-07	5.212e-07	-1.2	4.2818e-07	4.9314e-07	-1.26	3.8098e-07
		-1.1495	2.2906e-07	2.111e-07	2.376e-07	3.0596e-07	4.1074e-07	4.9896e-07	-1.21	4.023e-07	4.6882e-07	-1.2705	3.6012e-07
		-1.159	2.0826e-07	1.908e-07	2.1736e-07	2.8404e-07	3.8782e-07	4.7798e-07	-1.22	3.817e-07	4.4678e-07	-1.281	3.3948e-07
		-1.1685	1.8926e-07	1.7252e-07	1.982e-07	2.6208e-07	3.6496e-07	4.537e-07	-1.23	3.6166e-07	4.242e-07	-1.2915	3.2e-07
		-1.178	1.7066e-07	1.5574e-07	1.7976e-07	2.4258e-07	3.4498e-07	4.3196e-07	-1.24	3.4074e-07	4.0252e-07	-1.302	2.9918e-07
		-1.1875	1.5244e-07	1.3916e-07	1.614e-07	2.2346e-07	3.2524e-07	4.1066e-07	-1.25	3.1968e-07	3.8136e-07	-1.3125	2.8144e-07
		-1.197	1.3582e-07	1.2318e-07	1.455e-07	2.0428e-07	3.037e-07	3.902e-07	-1.26	3.003e-07	3.6154e-07	-1.323	2.6378e-07
		-1.2065	1.2074e-07	1.0922e-07	1.2984e-07	1.8746e-07	2.8432e-07	3.701e-07	-1.27	2.812e-07	3.4128e-07	-1.3335	2.4734e-07
		-1.216	1.0604e-07	9.48998e-08	1.1522e-07	1.6888e-07	2.6476e-07	3.4734e-07	-1.28	2.6128e-07	3.205e-07	-1.344	2.2928e-07
		-1.2255	9.18914e-08	8.28118e-08	1.0156e-07	1.5296e-07	2.4598e-07	3.275e-07	-1.29	2.416e-07	3.0296e-07	-1.3545	2.1416e-07
		-1.235	7.91834e-08	7.10094e-08	8.80292e-08	1.3684e-07	2.2784e-07	3.0978e-07	-1.3	2.2508e-07	2.8348e-07	-1.365	1.984e-07
		-1.2445	6.7921e-08	6.0491e-08	7.61474e-08	1.2174e-07	2.1124e-07	2.9056e-07	-1.31	2.092e-07	2.6464e-07	-1.3755	1.8412e-07
		-1.254	5.77882e-08	5.12512e-08	6.52318e-08	1.0806e-07	1.9396e-07	2.7088e-07	-1.32	1.9214e-07	2.4646e-07	-1.386	1.6914e-07
		-1.2635	4.94034e-08	4.2634e-08	5.56248e-08	9.44434e-08	1.783e-07	2.55e-07	-1.33	1.7694e-07	2.3006e-07	-1.3965	1.5396e-07
		-1.273	4.12212e-08	3.51814e-08	4.70226e-08	8.24588e-08	1.6332e-07	2.372e-07	-1.34	1.6256e-07	2.1276e-07	-1.407	1.4176e-07
		-1.2825	3.40622e-08	2.9e-08	3.91758e-08	7.15816e-08	1.4782e-07	2.1952e-07	-1.35	1.4782e-07	1.9696e-07	-1.4175	1.293e-07
		-1.292	2.8237e-08	2.36262e-08	3.24046e-08	6.17044e-08	1.3384e-07	2.0332e-07	-1.36	1.3472e-07	1.8106e-07	-1.428	1.1748e-07
		-1.3015	2.28244e-08	1.88674e-08	2.6664e-08	5.27686e-08	1.2082e-07	1.8754e-07	-1.37	1.2242e-07	1.6734e-07	-1.4385	1.0648e-07
		-1.311	1.85584e-08	1.49602e-08	2.15102e-08	4.47676e-08	1.079e-07	1.7304e-07	-1.38	1.1036e-07	1.5258e-07	-1.449	9.53784e-08
		-1.3205	1.48344e-08	1.17646e-08	1.72092e-08	3.75526e-08	9.68822e-08	1.5922e-07	-1.39	9.8918e-08	1.3892e-07	-1.4595	8.52944e-08
		-1.33	1.17792e-08	8.9268e-09	1.36886e-08	3.1333e-08	8.56572e-08	1.4502e-07	-1.4	8.93192e-08	1.2594e-07	-1.47	7.59236e-08
		-1.3395	8.9362e-09	6.8926e-09	1.06956e-08	2.57296e-08	7.5247e-08	1.322e-07	-1.41	7.94406e-08	1.1406e-07	-1.4805	6.6799e-08
		-1.349	6.9414e-09	5.2194e-09	8.1409e-09	2.10334e-08	6.5973e-08	1.1912e-07	-1.42	7.03634e-08	1.0314e-07	-1.491	5.96812e-08
		-1.3585	5.2653e-09	3.9014e-09	6.2318e-09	1.70178e-08	5.76512e-08	1.0768e-07	-1.43	6.1672e-08	9.29412e-08	-1.5015	5.2342e-08
		-1.368	4.0568e-09	2.912e-09	4.7436e-09	1.36154e-08	4.94698e-08	9.58428e-08	-1.44	5.48072e-08	8.27846e-08	-1.512	4.63588e-08
		-1.3775	3.0794e-09	2.1491e-09	3.5624e-09	1.0705e-08	4.26742e-08	8.5654e-08	-1.45	4.76816e-08	7.39252e-08	-1.5225	4.0421e-08
		-1.387	2.2921e-09	1.5776e-09	2.6478e-09	8.324e-09	3.62964e-08	7.56546e-08	-1.46	4.1391e-08	6.54088e-08	-1.533	3.45116e-08
		-1.3965	1.6902e-09	1.1376e-09	1.9481e-09	6.4997e-09	3.07636e-08	6.65086e-08	-1.47	3.55454e-08	5.70134e-08	-1.5435	2.97918e-08
		-1.406	1.2395e-09	8.1513e-10	1.4261e-09	4.9635e-09	2.5957e-08	5.8757e-08	-1.48	3.03358e-08	5.02004e-08	-1.554	2.5651e-08
		-1.4155	8.9728e-10	5.8231e-10	1.0323e-09	3.7713e-09	2.16534e-08	5.15398e-08	-1.49	2.59234e-08	4.35906e-08	-1.5645	2.16484e-08
		-1.425	6.6107e-10	4.1712e-10	7.2676e-10	2.8563e-09	1.7983e-08	4.45892e-08	-1.5	2.20956e-08	3.78284e-08	-1.575	1.84056e-08
		-1.4345	4.7119e-10	2.9282e-10	5.1852e-10	2.1513e-09	1.48434e-08	3.84304e-08	-1.51	1.86776e-08	3.28062e-08	-1.5855	1.5702e-08
		-1.444	3.3233e-10	2.0281e-10	3.6869e-10	1.5959e-09	1.21146e-08	3.28762e-08	-1.52	1.56348e-08	2.80554e-08	-1.596	1.31326e-08
		-1.4535	2.4739e-10	1.3943e-10	2.5886e-10	1.1741e-09	9.3417e-09	2.79312e-08	-1.53	1.29498e-08	2.42614e-08	-1.6065	1.10264e-08
		-1.463	1.7388e-10	8.5558e-11	1.827e-10	8.5821e-10	7.8995e-09	2.35476e-08	-1.54	1.07976e-08	2.052e-08	-1.617	9.2758e-09
		-1.4725	1.2112e-10	5.37368e-11	1.2547e-10	6.2539e-10	6.2924e-09	2.00808e-08	-1.55	8.7452e-09	1.75026e-08	-1.6275	7.724e-09
		-1.482	7.1646e-11	3.28724e-11	8.01238e-11	4.5183e-10	5.012e-09	1.674e-08	-1.56	7.1107e-09	1.45952e-08	-1.638	6.275e-09
		-1.4915	4.34036e-11	2.02996e-11	5.24626e-11	3.2722e-10	3.9623e-09	1.40678e-08	-1.57	5.786e-09	1.22684e-08	-1.6485	5.1055e-09
		-1.501	2.8936e-11	1.16308e-11	3.3648e-11	2.3758e-10	3.1874e-09	1.16112e-08	-1.58	4.6997e-09	1.01924e-08	-1.659	4.2397e-09
		-1.5105	1.68292e-11	5.829e-12	2.14156e-11	1.726e-10	2.4823e-09	9.6131e-09	-1.59	3.7805e-09	8.4709e-09	-1.6695	3.4572e-09
		-1.52	9.3454e-12	2.1724e-12	1.28932e-11	1.2498e-10	1.9286e-09	7.9332e-09	-1.6	2.9882e-09	7.0483e-09	-1.68	2.7938e-09
		-1.5295	4.3102e-12	2.016e-13	7.201e-12	9.02512e-11	1.5212e-09	6.3373e-09	-1.61	2.405e-09	5.7615e-09	-1.6905	2.2448e-09
		-1.539	1.0158e-12	1.753e-12	3.3658e-12	6.39746e-11	1.1789e-09	5.1227e-09	-1.62	1.895e-09	4.7341e-09	-1.701	1.7793e-09
		-1.5485	1.1602e-12	2.8116e-12	6.748e-13	4.37384e-11	9.2161e-10	4.1349e-09	-1.63	1.5072e-09	3.8079e-09	-1.7115	1.4432e-09
		-1.558	2.4946e-12	3.4264e-12	8.458e-13	3.0718e-11	6.9724e-10	3.3584e-09	-1.64	1.1654e-09	3.0827e-09	-1.722	1.1343e-09
		-1.5675	3.275e-12	3.8996e-12	2.1258e-12	2.02734e-11	5.3751e-10	2.6681e-09	-1.65	9.413e-10	2.4897e-09	-1.7325	9.1839e-10
		-1.577	3.8142e-12	4.0892e-12	2.9304e-12	1.33456e-11	4.0899e-10	2.0997e-09	-1.66	7.3278e-10	1.9666e-09	-1.743	6.9259e-10
		-1.5865	4.2394e-12	4.3348e-12	3.669e-12	8.952e-12	3.0974e-10	1.6448e-09	-1.67	5.6475e-10	1.5738e-09	-1.7535	5.1078e-10
		-1.596	4.4474e-12	4.4946e-12	4.0234e-12	4.6196e-12	2.3297e-10	1.2917e-09	-1.68	4.2459e-10	1.246e-09	-1.764	3.6926e-10
		-1.6055	4.5076e-12	4.4888e-12	4.2756e-12	2.2176e-12	1.7494e-10	1.0054e-09	-1.69	3.1775e-10	1.0014e-09	-1.7745	2.499e-10
		-1.615	4.4676e-12	4.4628e-12	4.468e-12	2.96e-14	1.2684e-10	8.161e-10	-1.7	2.2027e-10	7.9527e-10	-1.785	1.5656e-10
		-1.6245	4.414e-12	4.4668e-12	4.4482e-12	2.0078e-12	1.03172e-10	6.2722e-10	-1.71	1.5546e-10	6.0213e-10	-1.7955	1.6866e-10
		-1.634	4.5122e-12	4.5694e-12	4.6844e-12	2.7806e-12	7.6857e-11	4.7475e-10	-1.72	1.068e-10	4.5191e-10	-1.806	1.5782e-10
		-1.6435	4.599e-12	4.5016e-12	4.695e-12	3.7764e-12	5.504e-11	3.5601e-10	-1.73	8.98006e-11	3.2934e-10	-1.8165	1.3759e-10
		-1.653	4.626e-12	4.4564e-12	4.866e-12	4.6304e-12	3.6728e-11	2.7076e-10	-1.74	6.06082e-11	2.3427e-10	-1.827	8.83752e-11
		-1.6625	4.505e-12	4.4e-12	4.7002e-12	5.0168e-12	2.20762e-11	1.9664e-10	-1.75	3.24988e-11	1.4777e-10	-1.8375	4.34016e-11
		-1.672	4.3598e-12	4.322e-12	4.7522e-12	5.4684e-12	1.1324e-11	1.4186e-10	-1.76	7.4642e-12	1.7033e-10	-1.848	6.7e-12
		-1.6815	4.4286e-12	4.4068e-12	4.8608e-12	5.8346e-12	2.8154e-12	1.0103e-10	-1.77	9.7138e-12	1.0147e-10	-1.8585	2.02238e-11
		-1.691	4.507e-12	4.456e-12	4.8116e-12	5.8634e-12	4.3464e-12	8.19962e-11	-1.78	2.32226e-11	7.76022e-11	-1.869	4.26524e-11
		-1.7005	4.4612e-12	4.5118e-12	4.8646e-12	6.3058e-12	8.9988e-12	5.70274e-11	-1.79	3.87164e-11	4.45192e-11	-1.8795	5.15916e-11
		-1.71	4.3788e-12	4.2938e-12	4.6598e-12	6.2724e-12	1.29944e-11	3.7744e-11	-1.8	4.57168e-11	1.48352e-11	-1.89	6.57254e-11
		-1.7195	4.3286e-12	4.2774e-12	4.8102e-12	6.4638e-12	1.60608e-11	1.71256e-11	-1.81	5.67078e-11	4.8562e-12	-1.9005	8.02002e-11
		-1.729	4.3946e-12	4.3598e-12	4.7566e-12	6.3088e-12	1.89594e-11	2.9902e-12	-1.82	5.9031e-11	2.16192e-11	-1.911	7.9714e-11
		-1.7385	4.4134e-12	4.3994e-12	4.6616e-12	6.4272e-12	2.0312e-11	6.889e-12	-1.83	6.30248e-11	3.88088e-11	-1.9215	7.99786e-11
		-1.748	4.4912e-12	4.4936e-12	4.797e-12	6.5384e-12	2.16366e-11	1.25304e-11	-1.84	6.61672e-11	5.1417e-11	-1.932	8.34466e-11
		-1.7575	4.2852e-12	4.3086e-12	4.519e-12	6.379e-12	2.28694e-11	2.27424e-11	-1.85	6.77758e-11	5.53014e-11	-1.9425	7.95856e-11
		-1.767	4.3254e-12	4.3288e-12	4.63e-12	6.4012e-12	2.45646e-11	2.62726e-11	-1.86	6.80304e-11	6.50312e-11	-1.953	7.68036e-11
		-1.7765	4.344e-12	4.3228e-12	4.6412e-12	6.4324e-12	2.47172e-11	3.00462e-11	-1.87	6.44154e-11	7.27474e-11	-1.9635	6.92996e-11
		-1.786	4.4878e-12	4.3624e-12	4.5788e-12	6.4676e-12	2.45586e-11	3.62156e-11	-1.88	6.17438e-11	6.90636e-11	-1.974	6.17414e-11
		-1.7955	4.4108e-12	4.4762e-12	4.6054e-12	6.2998e-12	2.4613e-11	3.89756e-11	-1.89	6.13172e-11	6.76256e-11	-1.9845	5.27508e-11
		-1.805	4.3088e-12	4.3124e-12	4.4946e-12	6.2514e-12	2.50172e-11	3.89234e-11	-1.9	5.97012e-11	6.69154e-11	-1.995	4.28478e-11
		-1.8145	4.3132e-12	4.3536e-12	4.5556e-12	6.3514e-12	2.46414e-11	3.96852e-11	-1.91	5.6043e-11	6.42986e-11	-2.0055	3.13044e-11
		-1.824	4.3284e-12	4.2956e-12	4.5248e-12	6.068e-12	2.44968e-11	4.01164e-11	-1.92	5.4848e-11	6.04358e-11	-2.016	3.18778e-11
		-1.8335	4.4448e-12	4.4718e-12	4.5382e-12	6.155e-12	2.41578e-11	3.8295e-11	-1.93	5.1021e-11	6.11854e-11	-2.0265	2.78264e-11
		-1.843	4.4212e-12	4.4186e-12	4.5772e-12	5.9604e-12	2.40098e-11	3.83028e-11	-1.94	4.71648e-11	6.01078e-11	-2.037	1.85826e-11
		-1.8525	4.3574e-12	4.279e-12	4.5394e-12	5.7864e-12	2.35056e-11	3.77968e-11	-1.95	4.71504e-11	5.03474e-11	-2.0475	5.9456e-12
		-1.862	4.3406e-12	4.3142e-12	4.6184e-12	5.9712e-12	2.32114e-11	3.60162e-11	-1.96	4.7377e-11	4.80586e-11	-2.058	2.6818e-12
		-1.8715	4.2588e-12	4.2636e-12	4.5198e-12	5.9264e-12	2.31264e-11	3.71022e-11	-1.97	4.62308e-11	4.18452e-11	-2.0685	9.994e-13
		-1.881	4.3524e-12	4.4592e-12	4.5598e-12	5.8472e-12	2.2663e-11	3.73134e-11	-1.98	4.0959e-11	4.06198e-11	-2.079	2.4456e-12
		-1.8905	4.3994e-12	4.3834e-12	4.5646e-12	5.707e-12	2.16134e-11	3.30554e-11	-1.99	3.785e-11	3.39038e-11	-2.0895	5.3682e-12
		-1.9	4.4174e-12	4.3902e-12	4.5516e-12	5.6118e-12	2.05706e-11	3.27108e-11	-2	3.82142e-11	3.26724e-11	-2.1	6.2204e-12

## Sheet: Figure 3c
Figure 3c
		P (nW)	∆V (V)			∆VT (V)	Iph (A)
	Data 1	0.002	0.04		Data 2	0.038	2.1696e-12
		0.004	0.07			0.0665	7.8492e-12
		0.032	0.13			0.133	1.03126e-10
		0.194	0.21			0.2185	4.0813e-09
		1.884	0.28			0.2755	2.00824e-08
		4.568	0.35			0.3643	5.05482e-08
		6.683	0.41			0.413	8.421e-08
		9.585	0.49			0.4915	1.4096e-07

## Sheet: Figure 4a
Figure 4a
		Vd (V)	dark	P=2.7nw	P=30nw	P=99nw	P=170nw	P=305nw	P=320nw	P=595nw	P=753nw	P=890nw	P=1036nw	P=1116nw
	Data	0	-1.589e-05	0.00020902	0.00161	-0.002	-0.00455	-7.02e-06	-0.01713	-0.0247	-0.03066	-0.03797	-0.04708	-0.0465
		0.00125	-8.94e-06	0.00030004	0.00172	-0.00133	-0.00373	0.00072746	-0.01503	-0.02279	-0.02698	-0.03431	-0.04395	-0.04171
		0.0025	-8.3e-06	0.00032966	0.00197	-0.00040156	-0.00229	0.0014	-0.01341	-0.01962	-0.02321	-0.03098	-0.04007	-0.03748
		0.00375	-7.19e-06	0.0003446	0.0022	0.00056419	-0.00121	0.00204	-0.01154	-0.01632	-0.02037	-0.02807	-0.03691	-0.03254
		0.005	-7.07e-06	0.00036501	0.00242	0.00172	0.00030801	0.00272	-0.00964	-0.0133	-0.0173	-0.02489	-0.03246	-0.02796
		0.00625	-6.19e-06	0.00039743	0.00262	0.00259	0.00143	0.00331	-0.00755	-0.01132	-0.01413	-0.02126	-0.02832	-0.02331
		0.0075	-4.92e-06	0.0003951	0.00291	0.0035	0.00309	0.00398	-0.00493	-0.01033	-0.01121	-0.01739	-0.02464	-0.01843
		0.00875	-5.34e-06	0.00041112	0.00319	0.00469	0.00425	0.00474	-0.00328	-0.00635	-0.00728	-0.01378	-0.02007	-0.01355
		0.01	-4.7e-06	0.00042703	0.00351	0.0056	0.00559	0.00533	-0.00014848	-0.00425	-0.00488	-0.01015	-0.0156	-0.00839
		0.01125	-5.31e-06	0.00044086	0.00391	0.00649	0.00649	0.00586	0.00228	-0.0009578	-0.00048645	-0.00597	-0.01179	-0.00172
		0.0125	-4.73e-06	0.00044957	0.00423	0.00743	0.00819	0.00647	0.00524	0.00277	0.00253	-0.00215	-0.00618	0.00337
		0.01375	-5.22e-06	0.00046101	0.00463	0.00854	0.00942	0.00701	0.00763	0.00559	0.00556	0.00241	-0.00223	0.00755
		0.015	-3.76e-06	0.00049302	0.00501	0.00951	0.01097	0.0078	0.00974	0.00751	0.01016	0.00647	0.00144	0.01429
		0.01625	-3.9e-06	0.00049418	0.0053	0.0105	0.01283	0.00829	0.01237	0.01113	0.0141	0.01049	0.00805	0.02031
		0.0175	-3.51e-06	0.00049785	0.00573	0.01154	0.01425	0.00893	0.01424	0.01392	0.01848	0.01516	0.01317	0.02631
		0.01875	-2.84e-06	0.00053061	0.00603	0.01254	0.01615	0.0093	0.01682	0.01686	0.02178	0.01881	0.01705	0.03198
		0.02	-3.22e-06	0.00054587	0.00651	0.01358	0.01752	0.00993	0.01981	0.02008	0.02474	0.02328	0.02208	0.0375
		0.02125	-2.86e-06	0.00057134	0.00681	0.01451	0.01935	0.01046	0.02213	0.02393	0.02869	0.02836	0.02683	0.04258
		0.0225	-3.03e-06	0.00060482	0.00731	0.01589	0.02038	0.01109	0.02499	0.02649	0.03277	0.03418	0.03117	0.04711
		0.02375	-3.27e-06	0.00062382	0.0077	0.01682	0.02221	0.01196	0.02835	0.02991	0.03682	0.03698	0.03637	0.05415
		0.025	-2.84e-06	0.00065058	0.00813	0.01816	0.02381	0.0127	0.031	0.03424	0.0405	0.04279	0.04225	0.06015
		0.02625	-3.14e-06	0.00063422	0.00852	0.0198	0.02504	0.01318	0.03374	0.03648	0.04411	0.04486	0.04768	0.06576
		0.0275	-2.58e-06	0.00068099	0.00901	0.02076	0.02709	0.01369	0.03632	0.03955	0.04808	0.04969	0.05267	0.07095
		0.02875	-2.55e-06	0.00069015	0.00944	0.02193	0.02858	0.01441	0.03972	0.04281	0.05311	0.0541	0.05653	0.07602
		0.03	-1.52e-06	0.00069743	0.00996	0.02347	0.03023	0.01488	0.04226	0.04614	0.05619	0.05936	0.0614	0.08348
		0.03125	-2.56e-06	0.0007287	0.01023	0.02459	0.03154	0.01562	0.04505	0.04945	0.05925	0.06401	0.06824	0.08987
		0.0325	-2.52e-06	0.00073691	0.0107	0.02532	0.0338	0.01752	0.04788	0.05416	0.06427	0.06992	0.07258	0.09517
		0.03375	-2.42e-06	0.000739	0.01136	0.02694	0.03521	0.02476	0.05046	0.05687	0.06802	0.07572	0.07742	0.102
		0.035	-3.11e-06	0.00071688	0.01172	0.02845	0.0371	0.0283	0.05344	0.05993	0.07188	0.08022	0.08375	0.10918
		0.03625	-2.26e-06	0.0007005	0.01219	0.02979	0.03879	0.031	0.05707	0.06527	0.07661	0.0841	0.08868	0.11463
		0.0375	-2.65e-06	0.00069765	0.01271	0.03102	0.041	0.03396	0.05919	0.06879	0.08051	0.08905	0.09395	0.12534
		0.03875	-1.94e-06	0.00071237	0.01318	0.03216	0.04262	0.03729	0.06275	0.07244	0.08504	0.09344	0.10012	0.13078
		0.04	-2.02e-06	0.00072978	0.01372	0.03342	0.0446	0.0407	0.06508	0.07608	0.08995	0.09825	0.10536	0.1374
		0.04125	-2.27e-06	0.0007332	0.01421	0.03473	0.04636	0.04295	0.06821	0.07848	0.09396	0.10345	0.11116	0.1426
		0.0425	-2.58e-06	0.00073322	0.01475	0.03638	0.04823	0.04563	0.07177	0.08261	0.09882	0.10971	0.11772	0.15
		0.04375	-2.2e-06	0.00078527	0.01525	0.03756	0.04956	0.04824	0.07516	0.08628	0.10427	0.11426	0.12542	0.15702
		0.045	-2.42e-06	0.00079698	0.01576	0.03879	0.05091	0.04993	0.07854	0.09016	0.10789	0.11854	0.13072	0.16342
		0.04625	-2.29e-06	0.00084383	0.01637	0.04021	0.05277	0.05261	0.08157	0.093	0.11232	0.12306	0.13514	0.17074
		0.0475	-1.73e-06	0.00087796	0.01675	0.0416	0.05474	0.05579	0.08446	0.09726	0.11742	0.12942	0.14006	0.18014
		0.04875	-1.86e-06	0.00089642	0.01731	0.04305	0.05716	0.05832	0.08893	0.10147	0.12098	0.136	0.14814	0.18768
		0.05	-1.07e-06	0.00094498	0.01768	0.04458	0.05912	0.06073	0.09075	0.10565	0.12332	0.14056	0.15386	0.19362
		0.05125	-1.26e-06	0.00097112	0.01834	0.04654	0.06173	0.06258	0.09425	0.11018	0.13162	0.14622	0.15942	0.19956
		0.0525	-1.48e-06	0.00101	0.01889	0.04783	0.06323	0.06425	0.09982	0.11217	0.13692	0.15118	0.16626	0.20778
		0.05375	-1.49e-06	0.00105	0.01945	0.04935	0.06505	0.06757	0.10321	0.1159	0.14266	0.15796	0.17332	0.21458
		0.055	-1.67e-06	0.00109	0.02007	0.05025	0.06733	0.06996	0.10681	0.12092	0.14754	0.1633	0.17836	0.2226
		0.05625	-1.91e-06	0.00114	0.02057	0.05189	0.06894	0.07279	0.10951	0.12564	0.1527	0.16928	0.18576	0.2308
		0.0575	-1.98e-06	0.00117	0.02116	0.05321	0.07173	0.07584	0.11322	0.12986	0.15538	0.17486	0.19118	0.23822
		0.05875	-1.56e-06	0.00121	0.02175	0.05432	0.07398	0.07921	0.11772	0.13388	0.16306	0.18364	0.20052	0.24626
		0.06	-1.51e-06	0.00121	0.02233	0.05597	0.07598	0.08096	0.12232	0.13878	0.16746	0.1876	0.20132	0.25438
		0.06125	-4.9e-07	0.00126	0.02292	0.05737	0.07783	0.08477	0.12444	0.1432	0.1713	0.19416	0.21058	0.26178
		0.0625	-1.21e-06	0.00129	0.02371	0.05979	0.08027	0.08646	0.12872	0.14716	0.18008	0.20036	0.21598	0.27282
		0.06375	-1.54e-06	0.00133	0.02427	0.06068	0.08212	0.0895	0.13054	0.14854	0.18212	0.20634	0.22354	0.28028
		0.065	-1.22e-06	0.00139	0.02477	0.06179	0.08491	0.09164	0.1353	0.15566	0.18588	0.21216	0.23268	0.28818
		0.06625	-1.63e-06	0.00141	0.02512	0.06324	0.08699	0.09499	0.13892	0.15956	0.19292	0.21912	0.23654	0.2949
		0.0675	-1.95e-06	0.00145	0.02576	0.0653	0.08946	0.09838	0.1425	0.16418	0.19802	0.22504	0.24616	0.3031
		0.06875	-1.39e-06	0.00149	0.0265	0.06647	0.09095	0.10088	0.14486	0.1704	0.20404	0.23018	0.25128	0.3094
		0.07	-1.29e-06	0.00154	0.02729	0.06827	0.09369	0.10382	0.1497	0.1734	0.2102	0.2372	0.26006	0.318
		0.07125	-1.13e-06	0.0016	0.02799	0.0701	0.09487	0.10699	0.1545	0.17902	0.21626	0.24384	0.26626	0.32818
		0.0725	-7.9e-07	0.00166	0.02845	0.07086	0.09807	0.11062	0.15734	0.1829	0.2236	0.25004	0.27554	0.33944
		0.07375	-1.23e-06	0.00173	0.02949	0.0731	0.09992	0.11375	0.16032	0.18612	0.23088	0.25898	0.28296	0.34574
		0.075	-1.63e-06	0.00179	0.03034	0.0747	0.10177	0.11638	0.16684	0.1903	0.23566	0.26554	0.28722	0.3556
		0.07625	-1.34e-06	0.00185	0.03114	0.07678	0.10365	0.11962	0.16956	0.19586	0.24078	0.27262	0.29528	0.36458
		0.0775	-2.17e-06	0.00192	0.0317	0.07789	0.10547	0.12222	0.1738	0.19994	0.24608	0.27656	0.30524	0.37396
		0.07875	-8.6e-07	0.002	0.03225	0.07989	0.10837	0.12622	0.17766	0.2068	0.25152	0.2865	0.31114	0.3837
		0.08	-1.56e-06	0.00206	0.03278	0.08133	0.11183	0.1278	0.1815	0.2115	0.2578	0.29364	0.3191	0.39096
		0.08125	-1.19e-06	0.00217	0.03297	0.08396	0.11376	0.13128	0.18526	0.21436	0.26172	0.30204	0.32812	0.39726
		0.0825	-8.1e-07	0.00224	0.03398	0.08595	0.11584	0.13282	0.19082	0.22064	0.26778	0.30636	0.33688	0.4112
		0.08375	-5.2e-07	0.00239	0.03498	0.08719	0.11852	0.13706	0.19374	0.2264	0.27064	0.3123	0.34072	0.41876
		0.085	-1.05e-06	0.00248	0.0355	0.08882	0.12142	0.13926	0.19954	0.22992	0.28032	0.3215	0.35038	0.43028
		0.08625	-1.34e-06	0.00258	0.03605	0.09108	0.1235	0.1432	0.20374	0.23734	0.28766	0.3284	0.35854	0.43658
		0.0875	-1.16e-06	0.00268	0.03677	0.09284	0.12638	0.14612	0.20644	0.2448	0.2935	0.33376	0.36668	0.4471
		0.08875	-1.42e-06	0.00276	0.03742	0.0942	0.12948	0.14884	0.21216	0.24742	0.30226	0.33774	0.37234	0.45202
		0.09	-1.27e-06	0.00288	0.03823	0.09541	0.13084	0.15104	0.21694	0.25258	0.3071	0.3467	0.3829	0.4646
		0.09125	-1.07e-06	0.003	0.03941	0.09743	0.13438	0.15508	0.21924	0.25628	0.31244	0.35346	0.38936	0.4754
		0.0925	-4.3e-07	0.00314	0.03982	0.09956	0.136	0.15886	0.22388	0.26234	0.31778	0.36004	0.39918	0.48866
		0.09375	-5.6e-07	0.00329	0.04117	0.1017	0.1379	0.16294	0.22716	0.26782	0.32618	0.36962	0.4091	0.49218
		0.095	-7.4e-07	0.00342	0.04183	0.10255	0.13922	0.16564	0.23152	0.27296	0.3319	0.37558	0.4188	0.5057
		0.09625	-7e-07	0.00356	0.04228	0.10382	0.14288	0.16784	0.23608	0.27958	0.33688	0.38294	0.4243	0.51078
		0.0975	-1.1e-06	0.00371	0.04288	0.10626	0.14482	0.17228	0.2411	0.28108	0.34712	0.38692	0.43454	0.52492
		0.09875	-1.34e-06	0.00385	0.04384	0.10747	0.14836	0.17462	0.24446	0.28858	0.3517	0.39742	0.44092	0.53378
		0.1	-1.57e-06	0.00407	0.04477	0.11023	0.15108	0.1779	0.24916	0.29366	0.3571	0.40242	0.4476	0.54254
		0.10125	-5.5e-07	0.00421	0.04554	0.11159	0.15184	0.1808	0.25424	0.29796	0.36278	0.41008	0.45814	0.55226
		0.1025	-6.9e-07	0.00431	0.04653	0.11328	0.15602	0.18232	0.25996	0.30542	0.37208	0.4149	0.46652	0.5611
		0.10375	-1.08e-06	0.00443	0.04719	0.11668	0.15778	0.18892	0.26548	0.30762	0.37712	0.42358	0.47664	0.57202
		0.105	-6e-07	0.0046	0.04792	0.11704	0.16086	0.19036	0.2675	0.3147	0.38484	0.4311	0.4876	0.58746
		0.10625	-1.2e-06	0.00471	0.04897	0.11998	0.16354	0.19374	0.2731	0.32118	0.38808	0.44138	0.49074	0.5957
		0.1075	-1.62e-06	0.00487	0.04917	0.12108	0.16644	0.1971	0.2783	0.3233	0.39768	0.44792	0.50058	0.60406
		0.10875	-9.7e-07	0.00507	0.04988	0.12346	0.17018	0.2006	0.28286	0.33056	0.40742	0.45528	0.50814	0.61498
		0.11	-1.58e-06	0.00508	0.05015	0.12332	0.17108	0.20512	0.28696	0.33358	0.41466	0.46202	0.5222	0.62524
		0.11125	-7.3e-07	0.00535	0.05151	0.12552	0.17608	0.20624	0.2923	0.34194	0.41736	0.4704	0.52658	0.62958
		0.1125	-2.7e-07	0.00544	0.05276	0.12692	0.17938	0.21116	0.29872	0.34912	0.42588	0.4733	0.53808	0.64512
		0.11375	-6e-07	0.00566	0.05339	0.13018	0.18166	0.21354	0.30034	0.35326	0.43112	0.4848	0.54812	0.65004
		0.115	1.7e-07	0.00571	0.05404	0.13174	0.18496	0.21884	0.30436	0.35816	0.4387	0.49624	0.55506	0.66702
		0.11625	-2e-07	0.00584	0.05475	0.13422	0.1854	0.22174	0.30906	0.36388	0.4445	0.50148	0.55608	0.67658
		0.1175	-8.7e-07	0.00605	0.05571	0.13486	0.18936	0.22722	0.31588	0.37136	0.4544	0.51614	0.57018	0.6884
		0.11875	-7.5e-07	0.00617	0.05667	0.13844	0.19398	0.22776	0.32078	0.37328	0.45868	0.52108	0.57982	0.69774
		0.12	-7.8e-07	0.00646	0.05798	0.14108	0.19484	0.23384	0.32552	0.38142	0.46638	0.52856	0.5919	0.70678
		0.12125	-1.48e-06	0.00684	0.05824	0.14512	0.1976	0.23534	0.33034	0.38604	0.47466	0.5392	0.60148	0.71686
		0.1225	-2.5e-07	0.00704	0.05836	0.14556	0.19992	0.23756	0.3369	0.3937	0.47742	0.54954	0.60914	0.72542
		0.12375	-4.4e-07	0.00716	0.05988	0.1483	0.205	0.24274	0.34106	0.39702	0.489	0.5537	0.61652	0.73938
		0.125	2e-08	0.00743	0.0609	0.14916	0.20904	0.2482	0.34664	0.40758	0.49454	0.56538	0.62454	0.75008
		0.12625	-4e-08	0.00769	0.06182	0.1517	0.20686	0.2508	0.35188	0.41186	0.50118	0.57254	0.63366	0.76358
		0.1275	-3e-07	0.00779	0.0641	0.15366	0.2104	0.25368	0.3577	0.41872	0.50852	0.58096	0.6419	0.77482
		0.12875	-7.7e-07	0.00807	0.06466	0.15786	0.2142	0.25698	0.3626	0.42384	0.51908	0.59002	0.65026	0.7881
		0.13	-1.12e-06	0.00819	0.06583	0.15972	0.21792	0.26136	0.36426	0.42962	0.52592	0.60116	0.66074	0.79482
		0.13125	-1.08e-06	0.0085	0.0669	0.16032	0.21904	0.26514	0.37124	0.44206	0.53298	0.60556	0.67296	0.8099
		0.1325	-1.22e-06	0.00865	0.06737	0.1619	0.22184	0.27208	0.37538	0.44984	0.54062	0.61464	0.68042	0.81686
		0.13375	-8e-07	0.00884	0.06724	0.16474	0.22546	0.2706	0.37878	0.45112	0.54678	0.62382	0.69402	0.82564
		0.135	-6.2e-07	0.00916	0.06957	0.16696	0.22736	0.27602	0.3832	0.45918	0.55356	0.6269	0.7091	0.83836
		0.13625	-3.4e-07	0.00931	0.06981	0.16844	0.22852	0.28068	0.38728	0.46458	0.56324	0.64234	0.71854	0.84334
		0.1375	-7.3e-07	0.0095	0.0707	0.17186	0.2353	0.28434	0.39362	0.47502	0.56964	0.6464	0.72028	0.8597
		0.13875	-8.1e-07	0.00987	0.07215	0.17304	0.23712	0.29098	0.39748	0.47924	0.57912	0.6555	0.73564	0.8688
		0.14	-1.13e-06	0.01021	0.07244	0.17444	0.24004	0.29348	0.40538	0.48364	0.5812	0.66464	0.73916	0.88062
		0.14125	-1.02e-06	0.01045	0.07381	0.1767	0.24292	0.29752	0.41046	0.48932	0.59192	0.67408	0.75572	0.89354
		0.1425	-1.1e-06	0.01084	0.07431	0.1794	0.24654	0.30174	0.418	0.49548	0.60388	0.68628	0.7672	0.903
		0.14375	-8.9e-07	0.011	0.07526	0.17944	0.24956	0.30174	0.4191	0.50364	0.6126	0.69262	0.7741	0.91598
		0.145	9e-08	0.01125	0.07698	0.18392	0.25332	0.30654	0.42576	0.51284	0.61762	0.69942	0.78818	0.92404
		0.14625	-3.6e-07	0.01171	0.07836	0.18608	0.25616	0.31086	0.42794	0.51718	0.62588	0.71106	0.79706	0.93714
		0.1475	-7e-08	0.01179	0.07953	0.1852	0.25616	0.31442	0.43704	0.5237	0.63076	0.71066	0.81578	0.95036
		0.14875	-4.8e-07	0.01229	0.08012	0.18796	0.26178	0.31864	0.44206	0.53284	0.63692	0.72326	0.82132	0.95964
		0.15	-9.3e-07	0.01263	0.0814	0.19078	0.26334	0.32508	0.44512	0.53668	0.64676	0.7304	0.83546	0.97546
		0.15125	-8.6e-07	0.01286	0.08237	0.19328	0.26898	0.3267	0.45198	0.54302	0.6529	0.7357	0.83472	0.9893
		0.1525	-1.14e-06	0.01309	0.08302	0.19696	0.27216	0.33466	0.4616	0.54686	0.65756	0.74608	0.83704	0.99588
		0.15375	-3.2e-07	0.01342	0.08414	0.20032	0.2765	0.33828	0.46808	0.55608	0.6659	0.75162	0.8607	1.01476
		0.155	-1.4e-07	0.01359	0.0848	0.2057	0.28132	0.34162	0.46896	0.56244	0.67378	0.76862	0.8653	1.02838
		0.15625	-2.4e-07	0.01371	0.08485	0.20482	0.28428	0.34588	0.47454	0.57286	0.68442	0.77984	0.8842	1.03328
		0.1575	1.3e-07	0.01396	0.08604	0.20838	0.28798	0.34992	0.47856	0.57714	0.6951	0.783	0.88438	1.04524
		0.15875	-2.6e-07	0.01416	0.08742	0.21034	0.28996	0.3493	0.48304	0.58216	0.70008	0.79242	0.89804	1.05702
		0.16	-5.4e-07	0.01487	0.08832	0.21222	0.29274	0.35986	0.48966	0.58788	0.7061	0.79994	0.90862	1.06562
		0.16125	-1.21e-06	0.01507	0.08949	0.2129	0.29564	0.36092	0.49574	0.59668	0.7207	0.8078	0.91516	1.08706
		0.1625	-4.2e-07	0.01538	0.09152	0.21452	0.29994	0.36636	0.502	0.60048	0.72416	0.82042	0.92514	1.09582
		0.16375	-1.22e-06	0.01562	0.09298	0.21638	0.3051	0.37102	0.50724	0.60758	0.73442	0.83836	0.93578	1.10662
		0.165	-6.7e-07	0.01553	0.09416	0.21884	0.30778	0.37414	0.51498	0.61358	0.742	0.85504	0.94514	1.11628
		0.16625	-4.3e-07	0.01606	0.09549	0.22326	0.31154	0.38028	0.52016	0.62026	0.75378	0.85108	0.95776	1.12226
		0.1675	-1.9e-07	0.01661	0.09643	0.22186	0.31244	0.38528	0.52532	0.62748	0.759	0.86064	0.97188	1.14368
		0.16875	-4.6e-07	0.01667	0.09757	0.22876	0.3136	0.3861	0.53256	0.63468	0.76774	0.87202	0.9762	1.15016
		0.17	-8.9e-07	0.01719	0.09905	0.22698	0.32026	0.3925	0.53854	0.64254	0.77018	0.88266	0.9818	1.1633
		0.17125	-8.6e-07	0.0176	0.09962	0.23372	0.32242	0.39556	0.54514	0.64972	0.78216	0.8842	1.00398	1.1808
		0.1725	-1e-06	0.01734	0.10023	0.23502	0.3202	0.40204	0.55236	0.65938	0.7886	0.90252	1.01354	1.1891
		0.17375	-7.8e-07	0.01776	0.10244	0.23742	0.32572	0.40508	0.5488	0.66286	0.79314	0.91296	1.02142	1.2105
		0.175	-1.9e-07	0.0179	0.10318	0.23674	0.3294	0.41154	0.5632	0.67036	0.80174	0.92472	1.0369	1.2176
		0.17625	-2.3e-07	0.01856	0.10374	0.24388	0.33312	0.41178	0.56776	0.6755	0.80922	0.93026	1.05024	1.2222
		0.1775	-1.1e-07	0.01903	0.10587	0.24812	0.33964	0.4211	0.57204	0.68844	0.821	0.93836	1.05104	1.2367
		0.17875	-1.6e-07	0.01913	0.10715	0.25	0.34084	0.42506	0.57738	0.69176	0.82972	0.9453	1.05814	1.2503
		0.18	-7e-08	0.01922	0.10624	0.25048	0.34386	0.42798	0.5879	0.70054	0.83216	0.95086	1.0707	1.2689
		0.18125	-7.4e-07	0.02002	0.10829	0.24984	0.34706	0.43274	0.588	0.70796	0.8449	0.96984	1.0787	1.2757
		0.1825	-8.5e-07	0.02018	0.10871	0.25776	0.35192	0.44142	0.59444	0.7072	0.85094	0.98066	1.08744	1.2834
		0.18375	-3.9e-07	0.02068	0.1112	0.25866	0.3563	0.44602	0.59728	0.71906	0.8681	0.99328	1.0963	1.2975
		0.185	-1.8e-07	0.02092	0.11163	0.26296	0.36124	0.44426	0.60484	0.72122	0.87032	0.9945	1.11402	1.2956
		0.18625	-1.1e-07	0.02119	0.11584	0.2709	0.3629	0.45688	0.61224	0.73104	0.87586	1.00756	1.12752	1.3096
		0.1875	2.5e-07	0.02177	0.11576	0.26876	0.3718	0.45818	0.62416	0.73848	0.89078	1.01188	1.11912	1.3233
		0.18875	-3.5e-07	0.0217	0.11742	0.27162	0.36736	0.45794	0.62462	0.74212	0.8995	1.02178	1.14106	1.3419
		0.19	-5e-08	0.02249	0.11732	0.27344	0.37664	0.46802	0.63242	0.7538	0.9112	1.04242	1.1514	1.3595
		0.19125	-5.3e-07	0.02219	0.11926	0.27646	0.38054	0.47356	0.63968	0.75292	0.91394	1.0472	1.1663	1.3756
		0.1925	-6.3e-07	0.02306	0.1173	0.28006	0.38576	0.4765	0.6424	0.76648	0.92324	1.04856	1.1717	1.3773
		0.19375	-3.6e-07	0.02376	0.12224	0.28326	0.38616	0.47752	0.64898	0.77344	0.93784	1.06844	1.1929	1.3951
		0.195	-7e-08	0.02363	0.12252	0.28542	0.3916	0.47846	0.65606	0.78186	0.94624	1.07154	1.1971	1.4038
		0.19625	-9.6e-07	0.02381	0.1256	0.28852	0.39312	0.48566	0.67422	0.78796	0.94882	1.08044	1.2091	1.4279
		0.1975	-3.6e-07	0.02495	0.12538	0.28996	0.39826	0.49106	0.66944	0.79302	0.96156	1.08722	1.2205	1.4491
		0.19875	-9.2e-07	0.02527	0.12858	0.29306	0.3959	0.49556	0.68158	0.80242	0.97082	1.10036	1.2312	1.4593
		0.2	-7e-07	0.02557	0.12868	0.29902	0.40334	0.4994	0.686	0.8075	0.97468	1.10308	1.2495	1.4806
		0.20125	-5.7e-07	0.02564	0.12986	0.30048	0.40594	0.50478	0.688	0.82298	0.98428	1.11522	1.2615	1.4811
		0.2025	-6.8e-07	0.02594	0.13298	0.3022	0.40676	0.50648	0.69558	0.82154	0.99384	1.12136	1.268	1.4951
		0.20375	-2e-08	0.02638	0.12966	0.30534	0.41338	0.50912	0.69828	0.83004	1.0078	1.1253	1.2779	1.5097
		0.205	-1.2e-07	0.02666	0.13304	0.31092	0.41632	0.51648	0.71058	0.83646	1.0202	1.14582	1.3014	1.5165
		0.20625	2e-08	0.02731	0.13604	0.3075	0.41354	0.51938	0.71592	0.84072	1.02332	1.1519	1.3123	1.5369
		0.2075	-1.5e-07	0.02723	0.1361	0.3068	0.4189	0.52298	0.7248	0.8545	1.03166	1.1609	1.3177	1.5471
		0.20875	-8.3e-07	0.02773	0.13652	0.31626	0.425	0.52818	0.7346	0.8565	1.03858	1.1724	1.3281	1.5525
		0.21	-7.8e-07	0.02801	0.1381	0.32056	0.42738	0.53356	0.73706	0.86484	1.05528	1.1852	1.3322	1.5757
		0.21125	-5.6e-07	0.02779	0.13862	0.31842	0.43216	0.53284	0.73892	0.87684	1.05498	1.1942	1.3354	1.6046
		0.2125	-6.2e-07	0.0286	0.13998	0.32688	0.43312	0.5443	0.74222	0.89262	1.05502	1.1915	1.3552	1.603
		0.21375	-3.4e-07	0.02891	0.1403	0.32808	0.43724	0.5473	0.7487	0.89508	1.07228	1.2133	1.3766	1.6101
		0.215	-1.5e-07	0.02935	0.14798	0.33144	0.44244	0.55816	0.7571	0.90082	1.08218	1.2195	1.3782	1.6248
		0.21625	2e-07	0.03003	0.14458	0.33198	0.447	0.56322	0.7659	0.90444	1.09038	1.226	1.3827	1.6426
		0.2175	-1.1e-07	0.03082	0.1468	0.32746	0.4488	0.56268	0.7767	0.9096	1.09594	1.2448	1.3976	1.6613
		0.21875	2e-08	0.03181	0.1453	0.3361	0.45324	0.57802	0.77928	0.91638	1.10792	1.2494	1.3983	1.6723
		0.22	-7.9e-07	0.03194	0.146	0.33258	0.45606	0.5759	0.7946	0.92698	1.11594	1.2741	1.4106	1.6903
		0.22125	-6e-07	0.03208	0.1481	0.3408	0.45486	0.57892	0.79464	0.93602	1.13034	1.2767	1.426	1.7016
		0.2225	-1.02e-06	0.03269	0.15106	0.34598	0.4572	0.58632	0.79382	0.93454	1.12748	1.283	1.4393	1.7195
		0.22375	-2.9e-07	0.03356	0.15146	0.3495	0.46298	0.59286	0.79806	0.95724	1.13296	1.2902	1.4454	1.7326
		0.225	-4.2e-07	0.0343	0.15404	0.34812	0.4662	0.59684	0.8152	0.95588	1.15016	1.3007	1.4661	1.7538
		0.22625	-2.5e-07	0.03494	0.15316	0.356	0.4682	0.59516	0.81066	0.9713	1.1566	1.3014	1.4736	1.7677
		0.2275	8e-08	0.03444	0.15766	0.35612	0.4747	0.603	0.81828	0.96718	1.1703	1.3215	1.4913	1.7784
		0.22875	-7.9e-07	0.03514	0.15752	0.36244	0.47416	0.61048	0.83016	0.98058	1.1783	1.3311	1.5065	1.7979
		0.23	-5e-07	0.03592	0.15758	0.36164	0.48616	0.6118	0.83738	0.99682	1.1831	1.3394	1.5103	1.8046
		0.23125	-6.8e-07	0.03673	0.16132	0.36638	0.49564	0.62058	0.84012	0.99886	1.197	1.3398	1.5225	1.8102
		0.2325	-1.04e-06	0.03717	0.16716	0.36662	0.49362	0.62044	0.85122	1.00442	1.2044	1.3575	1.531	1.8218
		0.23375	-4.2e-07	0.03766	0.1675	0.36492	0.50174	0.61742	0.85812	1.01366	1.222	1.3719	1.5481	1.8374
		0.235	-1e-07	0.03855	0.16566	0.37238	0.50672	0.62982	0.87116	1.0245	1.2308	1.3858	1.5568	1.8541
		0.23625	-1.9e-07	0.03922	0.16726	0.38056	0.50646	0.6408	0.87018	1.0329	1.2445	1.3786	1.5792	1.8605
		0.2375	-7.3e-07	0.03973	0.17142	0.38302	0.51362	0.63288	0.87686	1.04194	1.2506	1.3873	1.5937	1.8811
		0.23875	-6.7e-07	0.04003	0.17344	0.38004	0.5283	0.64366	0.8805	1.05474	1.2584	1.4034	1.6029	1.8892
		0.24	-6.6e-07	0.03989	0.17464	0.38184	0.52102	0.65764	0.89924	1.05284	1.2686	1.405	1.617	1.91
		0.24125	-3e-08	0.04014	0.17886	0.38504	0.52978	0.65366	0.8952	1.0644	1.2823	1.419	1.6298	1.9085
		0.2425	1.1e-07	0.04224	0.17478	0.39292	0.5324	0.66664	0.90016	1.05792	1.2862	1.4298	1.642	1.926
		0.24375	-9e-08	0.04287	0.17552	0.39722	0.52676	0.65938	0.90604	1.05714	1.2928	1.4492	1.6506	1.9325
		0.245	-3e-08	0.04357	0.17562	0.4003	0.52866	0.67464	0.92604	1.06704	1.2973	1.4534	1.6458	1.9592
		0.24625	-5.9e-07	0.04362	0.18124	0.4062	0.53292	0.66886	0.92038	1.07084	1.3118	1.4581	1.6542	1.98
		0.2475	-2.4e-07	0.04498	0.1844	0.40588	0.54202	0.6753	0.92614	1.09004	1.327	1.4679	1.6813	1.9858
		0.24875	-1.08e-06	0.04436	0.187	0.41298	0.54564	0.68462	0.93122	1.09316	1.3323	1.4754	1.6886	2.0065
		0.25	-8.3e-07	0.04424	0.19428	0.41038	0.54756	0.6844	0.94894	1.09628	1.332	1.4983	1.6965	1.9974
		0.25125	-5.3e-07	0.04523	0.19134	0.41626	0.54354	0.6927	0.94702	1.10888	1.3377	1.5205	1.7232	2.0293
		0.2525	-5e-08	0.0453	0.19096	0.42262	0.54462	0.69988	0.95612	1.11994	1.3571	1.5263	1.739	2.0398
		0.25375	-5e-08	0.04785	0.19316	0.425	0.55474	0.71062	0.96354	1.14036	1.3693	1.5337	1.7325	2.0377
		0.255	-6.3e-07	0.04791	0.1962	0.429	0.55932	0.71536	0.9658	1.14944	1.3798	1.5483	1.7497	2.059
		0.25625	-2.1e-07	0.04812	0.19334	0.43412	0.56684	0.7228	0.97722	1.1602	1.3926	1.5636	1.7672	2.0667
		0.2575	-8e-07	0.04777	0.19804	0.43804	0.5699	0.72134	0.98316	1.1704	1.4074	1.5683	1.756	2.0884
		0.25875	-8.6e-07	0.04904	0.20022	0.4327	0.57098	0.72856	0.98964	1.1708	1.4073	1.5874	1.7777	2.1058
		0.26	-5.5e-07	0.0498	0.19892	0.43494	0.577	0.73142	0.99594	1.1747	1.4214	1.5932	1.7865	2.1147
		0.26125	-1.13e-06	0.04978	0.19684	0.44188	0.58088	0.73126	1.00692	1.1828	1.4228	1.5936	1.8005	2.1217
		0.2625	2.6e-07	0.05166	0.20604	0.44376	0.57746	0.73612	1.01978	1.1821	1.4379	1.6011	1.8219	2.1315
		0.26375	-2e-08	0.05192	0.20922	0.45226	0.58326	0.74014	1.02752	1.191	1.4409	1.6131	1.8353	2.157
		0.265	5.8e-07	0.05274	0.21058	0.45682	0.59052	0.74712	1.03442	1.2002	1.4469	1.6453	1.8489	2.1701
		0.26625	-5e-08	0.05169	0.21078	0.45584	0.5958	0.75076	1.03722	1.2153	1.44	1.6491	1.8636	2.1838
		0.2675	-2.7e-07	0.05372	0.20766	0.46424	0.59646	0.75206	1.0381	1.2239	1.4652	1.6625	1.8765	2.2064
		0.26875	-5.7e-07	0.05502	0.2094	0.46206	0.60592	0.7483	1.0302	1.2253	1.4701	1.6815	1.8935	2.2338
		0.27	-8.6e-07	0.05509	0.21526	0.46526	0.6077	0.76932	1.05032	1.2302	1.4884	1.6894	1.896	2.2413
		0.27125	9e-08	0.05558	0.21482	0.46282	0.61308	0.7757	1.05828	1.2289	1.4987	1.6828	1.9173	2.2668
		0.2725	-4e-08	0.05673	0.21444	0.46306	0.62416	0.78102	1.06718	1.2535	1.4987	1.7039	1.919	2.2714
		0.27375	5.4e-07	0.05632	0.21664	0.46778	0.62402	0.776	1.08702	1.2584	1.5178	1.716	1.9347	2.3021
		0.275	2.1e-07	0.05772	0.22216	0.47564	0.63438	0.80038	1.07732	1.2804	1.5291	1.74	1.95	2.296
		0.27625	-6e-08	0.05974	0.2242	0.47948	0.6363	0.80238	1.10394	1.2796	1.5452	1.7568	1.9603	2.3092
		0.2775	4.1e-07	0.05819	0.22042	0.48266	0.63732	0.8062	1.1048	1.2894	1.5508	1.7656	1.9792	2.3314
		0.27875	-7.2e-07	0.05887	0.2232	0.48184	0.64724	0.81692	1.10542	1.2974	1.5626	1.7753	1.9976	2.3357
		0.28	-1.7e-07	0.06002	0.22958	0.49544	0.64886	0.81378	1.1161	1.3158	1.5796	1.7797	2.0067	2.3491
		0.28125	-6.7e-07	0.06054	0.23048	0.49482	0.65674	0.81996	1.12846	1.3117	1.58	1.7935	2.0135	2.3561
		0.2825	1.3e-07	0.06037	0.2309	0.50094	0.6554	0.82418	1.1342	1.3154	1.5922	1.8058	2.0369	2.3898
		0.28375	-2.9e-07	0.06191	0.2356	0.49874	0.65436	0.829	1.11424	1.3266	1.6141	1.8111	2.0442	2.3868
		0.285	4e-08	0.06224	0.23798	0.4991	0.65598	0.83816	1.1486	1.3398	1.6136	1.8079	2.0774	2.3895
		0.28625	-3.8e-07	0.06474	0.24114	0.4998	0.65554	0.84956	1.1558	1.3558	1.6089	1.8241	2.0711	2.4021
		0.2875	-6.9e-07	0.06578	0.2414	0.50722	0.6628	0.85116	1.1717	1.3405	1.6249	1.8239	2.0771	2.4077
		0.28875	-2.5e-07	0.06548	0.24928	0.51756	0.66226	0.8555	1.1714	1.3676	1.6453	1.8485	2.081	2.4319
		0.29	-1.07e-06	0.06669	0.24744	0.51356	0.66816	0.86752	1.1702	1.374	1.655	1.8615	2.1021	2.4473
		0.29125	-3.4e-07	0.06822	0.24696	0.5166	0.67684	0.87274	1.1638	1.3854	1.6604	1.8759	2.1171	2.4508
		0.2925	1.6e-07	0.06846	0.25268	0.5216	0.68374	0.87856	1.1842	1.382	1.6818	1.8897	2.1303	2.4707
		0.29375	-1.6e-07	0.0688	0.2496	0.5313	0.69248	0.88734	1.2149	1.3943	1.6989	1.8955	2.1514	2.4816
		0.295	4.3e-07	0.06793	0.25074	0.52088	0.69486	0.88826	1.2072	1.4039	1.7006	1.9024	2.1683	2.5013
		0.29625	8e-08	0.06894	0.25558	0.52984	0.70784	0.89626	1.2028	1.4205	1.7077	1.9088	2.1908	2.5184
		0.2975	-3.4e-07	0.07085	0.26208	0.52286	0.70284	0.8994	1.2158	1.4054	1.7125	1.9279	2.1894	2.5456
		0.29875	-4.3e-07	0.07315	0.26288	0.53608	0.71768	0.90144	1.2423	1.4186	1.7225	1.9323	2.182	2.5616
		0.3	-4.1e-07	0.07175	0.25998	0.54242	0.72426	0.90006	1.2524	1.4325	1.7304	1.9501	2.1943	2.6
		0.30125	-6.6e-07	0.07251	0.2635	0.55132	0.7184	0.89718	1.2469	1.4516	1.7371	1.9648	2.2163	2.6222
		0.3025	3.3e-07	0.07608	0.2677	0.5436	0.72574	0.90766	1.2455	1.4681	1.7379	1.9584	2.2377	2.6161
		0.30375	4.9e-07	0.07495	0.27014	0.55108	0.7353	0.92818	1.2557	1.4695	1.756	1.9688	2.2372	2.6199
		0.305	4.7e-07	0.07521	0.2697	0.558	0.73116	0.931	1.2539	1.4742	1.7659	1.9907	2.2513	2.6351
		0.30625	2.8e-07	0.07653	0.27156	0.56018	0.75074	0.92934	1.2684	1.4808	1.7684	2.002	2.2641	2.6466
		0.3075	-5.8e-07	0.07515	0.27724	0.56814	0.74754	0.94582	1.2686	1.4788	1.7719	2.0055	2.2749	2.6671
		0.30875	-3.1e-07	0.07651	0.28052	0.56858	0.74918	0.93766	1.2784	1.4919	1.7749	2.0222	2.2957	2.6812
		0.31	-9.2e-07	0.0781	0.27974	0.58902	0.75228	0.952	1.2915	1.4942	1.7872	2.0347	2.2997	2.699
		0.31125	-6.7e-07	0.07861	0.27604	0.59004	0.7489	0.96632	1.3037	1.5131	1.8112	2.0444	2.3176	2.7279
		0.3125	-1.4e-07	0.07952	0.28046	0.5901	0.76516	0.9906	1.324	1.5281	1.8286	2.0508	2.3372	2.719
		0.31375	-2e-08	0.08144	0.28564	0.58892	0.77978	0.97778	1.3137	1.5274	1.8305	2.0708	2.3511	2.7249
		0.315	-1.6e-07	0.08391	0.2801	0.5875	0.77608	0.9916	1.3164	1.5378	1.8364	2.0474	2.3584	2.7534
		0.31625	-2.5e-07	0.0821	0.28834	0.60524	0.7754	1.00154	1.3268	1.5413	1.856	2.0741	2.3875	2.7781
		0.3175	-1e-07	0.08325	0.28904	0.60818	0.78248	1.01374	1.3488	1.5467	1.8869	2.0899	2.3826	2.793
		0.31875	-1.08e-06	0.08504	0.28774	0.61002	0.78904	1.01026	1.3432	1.5555	1.8696	2.1005	2.3908	2.8152
		0.32	-2.1e-07	0.08512	0.29354	0.61082	0.80648	1.01364	1.356	1.578	1.8856	2.1272	2.389	2.8123
		0.32125	-1.6e-07	0.08614	0.29234	0.60826	0.80998	1.01474	1.3483	1.5929	1.8744	2.1377	2.4163	2.8314
		0.3225	1.3e-07	0.08838	0.288	0.61654	0.81288	1.02522	1.349	1.5903	1.9046	2.1458	2.4201	2.8585
		0.32375	-1e-07	0.08767	0.2901	0.61788	0.80794	1.0317	1.3656	1.5979	1.9196	2.1629	2.4426	2.8745
		0.325	3.2e-07	0.08746	0.30024	0.62242	0.81696	1.0364	1.3762	1.6021	1.927	2.1816	2.4499	2.8611
		0.32625	-6.4e-07	0.08958	0.2993	0.61944	0.81832	1.05402	1.3796	1.6167	1.9204	2.1691	2.4787	2.8888
		0.3275	-1.4e-07	0.08999	0.30064	0.63646	0.8317	1.0547	1.3795	1.6373	1.9308	2.1792	2.4651	2.9198
		0.32875	-8e-08	0.09291	0.30562	0.64536	0.82292	1.05744	1.3988	1.6455	1.9476	2.1842	2.4718	2.9161
		0.33	-4.1e-07	0.0921	0.31154	0.6409	0.83512	1.06916	1.4127	1.6273	1.9499	2.2166	2.5026	2.9156
		0.33125	1.9e-07	0.09237	0.30736	0.63922	0.83704	1.06848	1.4339	1.6571	1.98	2.217	2.5201	2.9401
		0.3325	6e-08	0.09247	0.3061	0.64	0.83644	1.06698	1.4152	1.6755	1.9872	2.2274	2.5428	2.9681
		0.33375	5.5e-07	0.09454	0.31814	0.6454	0.84342	1.07616	1.4272	1.6552	1.9892	2.2154	2.5363	3.0136
		0.335	5.7e-07	0.09656	0.3225	0.64452	0.86372	1.08834	1.4421	1.6832	1.9961	2.2404	2.5309	3.0261
		0.33625	-2.1e-07	0.09733	0.31882	0.65004	0.86702	1.08866	1.4446	1.6856	2.0171	2.2518	2.5438	3.0107
		0.3375	-4.2e-07	0.09735	0.32326	0.65344	0.8624	1.09924	1.4603	1.6972	2.0158	2.2717	2.551	3.036
		0.33875	2e-08	0.09803	0.3267	0.65984	0.8812	1.09554	1.4721	1.7121	2.0302	2.2873	2.5668	3.0343
		0.34	-4.8e-07	0.09966	0.33532	0.65786	0.88346	1.10234	1.468	1.73	2.0701	2.3001	2.6099	3.0121
		0.34125	-3.7e-07	0.1004	0.32788	0.66604	0.87742	1.11082	1.4882	1.7113	2.0425	2.3399	2.6062	3.0465
		0.3425	1.2e-07	0.10252	0.33622	0.66316	0.8882	1.1391	1.4781	1.7372	2.0501	2.3763	2.607	3.0734
		0.34375	2e-08	0.10165	0.33268	0.6796	0.89738	1.13024	1.4891	1.7276	2.0771	2.3792	2.6158	3.0911
		0.345	1.2e-07	0.10268	0.3333	0.67676	0.90824	1.12666	1.5151	1.7601	2.0853	2.3942	2.6364	3.1075
		0.34625	-1e-08	0.10193	0.34044	0.67376	0.90732	1.1178	1.5055	1.7457	2.1152	2.3902	2.6623	3.1282
		0.3475	-4.3e-07	0.10861	0.3408	0.69118	0.92282	1.12854	1.5141	1.7827	2.1167	2.4047	2.6877	3.1583
		0.34875	-6.8e-07	0.10849	0.34018	0.69468	0.9102	1.13488	1.526	1.7869	2.1364	2.4243	2.6961	3.1744
		0.35	-5e-08	0.109	0.34582	0.6981	0.92662	1.14606	1.5318	1.7842	2.1393	2.4115	2.7283	3.1803
		0.35125	-4.3e-07	0.10924	0.33904	0.69864	0.93394	1.1483	1.5411	1.7921	2.1534	2.441	2.7343	3.2199
		0.3525	-5e-08	0.1105	0.34568	0.70098	0.94518	1.1668	1.5675	1.7933	2.1823	2.4597	2.7464	3.2358
		0.35375	4e-08	0.1121	0.347	0.71108	0.94374	1.1617	1.565	1.7971	2.15	2.4814	2.7444	3.2558
		0.355	4.9e-07	0.11538	0.35358	0.7098	0.94758	1.174	1.5919	1.8296	2.1713	2.4846	2.7624	3.2374
		0.35625	1.9e-07	0.11148	0.35376	0.70804	0.96776	1.2022	1.5859	1.8635	2.185	2.4962	2.7986	3.2778
		0.3575	2e-07	0.11438	0.3597	0.70854	0.96058	1.2052	1.6235	1.8636	2.2136	2.4863	2.8322	3.2597
		0.35875	-7.1e-07	0.11582	0.3639	0.70676	0.97768	1.206	1.62	1.8687	2.2029	2.5052	2.844	3.3027
		0.36	-1.1e-07	0.11982	0.3649	0.71328	0.9813	1.1997	1.6251	1.8745	2.2439	2.5092	2.8461	3.2968
		0.36125	-1.8e-07	0.11968	0.36196	0.72468	0.9803	1.2161	1.6249	1.8841	2.2482	2.5301	2.8681	3.329
		0.3625	-1.3e-07	0.12332	0.366	0.73336	0.98204	1.2355	1.6484	1.8833	2.2384	2.5465	2.8654	3.3479
		0.36375	5.1e-07	0.1243	0.3709	0.73432	0.99042	1.2356	1.6495	1.8718	2.2798	2.5687	2.8941	3.3645
		0.365	1e-07	0.12272	0.3742	0.75104	1.0141	1.2479	1.6723	1.903	2.2648	2.5786	2.9096	3.379
		0.36625	3.6e-07	0.12378	0.37402	0.74442	1.00918	1.2465	1.6923	1.8992	2.2975	2.5961	2.9152	3.3671
		0.3675	1.8e-07	0.12266	0.37486	0.75494	1.0208	1.2613	1.6851	1.923	2.329	2.5971	2.9221	3.3839
		0.36875	-5e-07	0.12424	0.37568	0.75398	1.02514	1.266	1.6929	1.9379	2.3334	2.618	2.9386	3.3999
		0.37	-6.1e-07	0.1261	0.38082	0.78634	1.02378	1.2671	1.6762	1.9284	2.3313	2.625	2.9374	3.4216
		0.37125	-5.8e-07	0.12672	0.37798	0.76516	1.03042	1.2739	1.6816	1.959	2.3439	2.6495	2.9715	3.4676
		0.3725	-3.9e-07	0.13144	0.37098	0.7716	1.04598	1.2893	1.693	1.9839	2.3392	2.6613	2.9646	3.4687
		0.37375	-1.1e-07	0.12814	0.3795	0.77188	1.0364	1.2876	1.7093	1.9753	2.3634	2.6957	3.0049	3.4943
		0.375	7.1e-07	0.1271	0.3745	0.7856	1.03676	1.3044	1.7289	1.9793	2.3736	2.6986	2.9919	3.4794
		0.37625	1.2e-07	0.1274	0.37418	0.78452	1.03586	1.2993	1.7312	1.9885	2.373	2.6951	2.9971	3.5011
		0.3775	-1.9e-07	0.12816	0.37472	0.79008	1.03006	1.3117	1.743	2.0056	2.3839	2.7058	2.9934	3.5014
		0.37875	-7.1e-07	0.12814	0.38394	0.806	1.03844	1.3169	1.7273	2.0174	2.3848	2.7238	3.0427	3.5182
		0.38	-5.6e-07	0.12754	0.3914	0.804	1.05818	1.3152	1.7512	2.0105	2.4178	2.749	3.0537	3.5601
		0.38125	-8e-08	0.12796	0.39106	0.81784	1.06624	1.3435	1.7591	2.0371	2.4173	2.7869	3.0715	3.573
		0.3825	-2.5e-07	0.12832	0.40066	0.80982	1.0845	1.3425	1.7771	2.0607	2.4581	2.7536	3.0773	3.5751
		0.38375	3.6e-07	0.13354	0.39358	0.82046	1.07262	1.3354	1.7659	2.039	2.4751	2.8026	3.1101	3.5728
		0.385	-4e-08	0.13678	0.39258	0.81168	1.07724	1.3596	1.7761	2.0511	2.487	2.7953	3.1168	3.6185
		0.38625	8.7e-07	0.13898	0.3994	0.82234	1.0902	1.3728	1.7954	2.0627	2.4846	2.8234	3.1083	3.6227
		0.3875	6e-08	0.14064	0.39368	0.82	1.08444	1.3934	1.7838	2.0917	2.5066	2.8295	3.1583	3.6327
		0.38875	-5.2e-07	0.14016	0.40354	0.82978	1.0821	1.3898	1.8049	2.0753	2.508	2.8298	3.1456	3.6696
		0.39	-1.7e-07	0.13818	0.40836	0.83072	1.10196	1.3956	1.8113	2.0947	2.53	2.8593	3.1649	3.6767
		0.39125	-4.5e-07	0.13866	0.41122	0.85124	1.10018	1.4115	1.8195	2.0938	2.5276	2.8746	3.1831	3.7002
		0.3925	4.4e-07	0.14046	0.41042	0.86062	1.08396	1.415	1.8287	2.105	2.5326	2.8731	3.2105	3.7083
		0.39375	6e-08	0.14348	0.41516	0.86152	1.1034	1.4149	1.8433	2.1232	2.5636	2.8886	3.2079	3.718
		0.395	2.8e-07	0.14238	0.41386	0.88128	1.11034	1.4242	1.8381	2.1373	2.5687	2.9105	3.2519	3.7499
		0.39625	5e-07	0.1423	0.42834	0.88658	1.12932	1.4246	1.8596	2.1156	2.5984	2.9233	3.2475	3.7578
		0.3975	-1.6e-07	0.14396	0.4256	0.90044	1.11318	1.437	1.8611	2.1605	2.6011	2.905	3.2472	3.8109
		0.39875	-1e-07	0.14216	0.43344	0.91146	1.11698	1.4534	1.8562	2.1844	2.5899	2.9294	3.2774	3.7932
		0.4	-7.2e-07	0.14632	0.43786	0.88954	1.14714	1.4565	1.8842	2.189	2.6038	2.9266	3.2893	3.789
		0.40125	-2.2e-07	0.14638	0.43974	0.90796	1.1474	1.4363	1.8864	2.1901	2.6207	2.9727	3.2758	3.816
		0.4025	-3.6e-07	0.1451	0.44842	0.90832	1.1738	1.4564	1.8979	2.2188	2.6195	3.0029	3.3314	3.8262
		0.40375	4.8e-07	0.14554	0.44656	0.91572	1.1768	1.4805	1.9064	2.1939	2.6785	2.9924	3.3166	3.8514
		0.405	-5e-08	0.1519	0.44964	0.90958	1.1974	1.4781	1.9003	2.2447	2.6499	3.0028	3.3492	3.8614
		0.40625	8e-08	0.15368	0.45144	0.90878	1.1993	1.4844	1.9172	2.2429	2.6833	3.0405	3.3476	3.9069
		0.4075	7e-08	0.15376	0.4596	0.92388	1.1949	1.4998	1.9384	2.2425	2.6788	3.0384	3.3856	3.9082
		0.40875	-9.4e-07	0.15426	0.45844	0.93686	1.1975	1.492	1.9272	2.2577	2.692	3.0726	3.4036	3.9389
		0.41	-3.1e-07	0.15858	0.45264	0.9384	1.2022	1.5013	1.959	2.251	2.7376	3.053	3.3713	3.9806
		0.41125	-5.9e-07	0.16064	0.46936	0.95456	1.2192	1.4924	1.9627	2.2861	2.7235	3.0634	3.3815	3.9829
		0.4125	-2e-08	0.16216	0.46842	0.95152	1.2025	1.5011	1.984	2.3019	2.7099	3.0976	3.4137	3.9745
		0.41375	4e-07	0.1629	0.4721	0.93182	1.2212	1.5154	2.0103	2.2919	2.7548	3.1086	3.4048	4.0052
		0.415	6.2e-07	0.16222	0.45706	0.94718	1.2239	1.5304	2.0017	2.3161	2.7743	3.1419	3.4399	4.0163
		0.41625	7e-08	0.16446	0.46532	0.95582	1.2195	1.5131	2.0283	2.3149	2.7616	3.1446	3.4442	4.0277
		0.4175	-1.2e-07	0.16688	0.46496	0.96916	1.2394	1.5371	1.9969	2.3126	2.7672	3.1761	3.4524	4.0654
		0.41875	1.9e-07	0.17142	0.47498	0.97838	1.2404	1.5264	2.0118	2.3024	2.7679	3.1702	3.452	4.0811
		0.42	-7.8e-07	0.16782	0.47702	0.98928	1.2552	1.5589	2.0441	2.3032	2.7917	3.1528	3.4817	4.0589
		0.42125	-1.8e-07	0.1722	0.46566	0.97896	1.2393	1.5779	2.0519	2.3319	2.7811	3.1698	3.5162	4.0813
		0.4225	5e-08	0.17168	0.47082	1.00272	1.25	1.5742	2.0665	2.3347	2.8169	3.2053	3.5231	4.0993
		0.42375	5.1e-07	0.17304	0.46378	1.00202	1.2638	1.5898	2.05	2.3504	2.819	3.1527	3.5434	4.1294
		0.425	6.3e-07	0.17792	0.4808	1.00412	1.2833	1.5981	2.0775	2.395	2.8192	3.1675	3.5838	4.1428
		0.42625	2.9e-07	0.17446	0.47686	1.01006	1.2736	1.6045	2.0794	2.3904	2.8484	3.1877	3.579	4.1664
		0.4275	4.2e-07	0.17766	0.4717	1.0181	1.2906	1.5981	2.1136	2.4044	2.8684	3.2503	3.6074	4.1866
		0.42875	1.6e-07	0.17766	0.48794	1.02798	1.2929	1.6178	2.1174	2.4051	2.886	3.2578	3.6324	4.2319
		0.43	3.7e-07	0.17472	0.49624	1.02726	1.2859	1.5983	2.1193	2.4032	2.893	3.2935	3.655	4.2115
		0.43125	-6.6e-07	0.1792	0.4915	1.02844	1.2943	1.6089	2.1041	2.4316	2.9086	3.2699	3.6782	4.2293
		0.4325	1.9e-07	0.17988	0.49476	1.03302	1.2905	1.6206	2.1406	2.4468	2.9259	3.3222	3.7109	4.223
		0.43375	-4.6e-07	0.18028	0.51298	1.01484	1.3072	1.6374	2.1826	2.4272	2.9411	3.3216	3.7101	4.2762
		0.435	-8e-08	0.1827	0.50762	1.03904	1.3122	1.6473	2.2164	2.4561	2.9235	3.358	3.7143	4.3005
		0.43625	2.9e-07	0.18484	0.51176	1.04854	1.3308	1.6404	2.1833	2.4806	2.9572	3.3489	3.7116	4.298
		0.4375	-3.9e-07	0.18926	0.51038	1.05752	1.3317	1.6338	2.2084	2.4849	2.9823	3.3533	3.7226	4.3134
		0.43875	1.8e-07	0.19014	0.5227	1.07554	1.3574	1.6458	2.2121	2.4898	2.9964	3.3793	3.7722	4.3323
		0.44	-2.8e-07	0.19326	0.52906	1.04348	1.3708	1.683	2.1918	2.4963	2.9795	3.3995	3.7841	4.3687
		0.44125	-5.2e-07	0.1932	0.53386	1.04484	1.3828	1.6843	2.2278	2.5247	3.0017	3.4028	3.7813	4.3572
		0.4425	-3e-07	0.19266	0.53332	1.07774	1.3995	1.7085	2.2201	2.5433	2.9981	3.4175	3.8371	4.419
		0.44375	-4.1e-07	0.19606	0.53094	1.06902	1.3935	1.7037	2.2454	2.5393	3.0578	3.4297	3.8488	4.4265
		0.445	-9e-08	0.19518	0.54476	1.08094	1.3947	1.6887	2.2433	2.5513	3.077	3.4541	3.8437	4.4267
		0.44625	1.9e-07	0.19986	0.53738	1.09864	1.3765	1.7188	2.2199	2.5715	3.1049	3.5074	3.8811	4.4509
		0.4475	1.07e-06	0.20154	0.54958	1.12	1.3961	1.737	2.2264	2.588	3.0972	3.5111	3.8704	4.497
		0.44875	2.7e-07	0.20272	0.54084	1.10084	1.4222	1.7456	2.2399	2.566	3.1064	3.5173	3.8683	4.4729
		0.45	4.5e-07	0.20608	0.54294	1.11868	1.4051	1.7417	2.2494	2.5633	3.0995	3.5388	3.9171	4.484
		0.45125	2.3e-07	0.20792	0.55188	1.10102	1.4263	1.7602	2.2566	2.5998	3.1103	3.5455	3.9447	4.5195
		0.4525	-6.2e-07	0.21554	0.55238	1.11298	1.4267	1.7803	2.2737	2.6073	3.1467	3.5498	3.9368	4.5314
		0.45375	1.2e-07	0.21062	0.5643	1.1112	1.4323	1.7884	2.3045	2.628	3.1551	3.5624	3.9453	4.5696
		0.455	-4.2e-07	0.2144	0.56462	1.11266	1.44	1.7967	2.2861	2.6398	3.1573	3.5819	3.9666	4.5895
		0.45625	4.8e-07	0.21342	0.56878	1.11694	1.4661	1.7822	2.3192	2.6886	3.1748	3.5761	3.9651	4.6168
		0.4575	2e-07	0.21694	0.5771	1.13564	1.4768	1.7971	2.3436	2.7021	3.215	3.612	4.0241	4.6093
		0.45875	1e-07	0.22186	0.57928	1.1459	1.4831	1.8107	2.3459	2.6785	3.2024	3.6055	4.0435	4.6096
		0.46	-2e-07	0.21904	0.58458	1.1415	1.4832	1.8229	2.3552	2.7038	3.2093	3.6036	4.0459	4.6473
		0.46125	-4.8e-07	0.22182	0.60554	1.1721	1.4547	1.8286	2.3735	2.7067	3.2023	3.6195	4.0807	4.6234
		0.4625	-2.5e-07	0.22018	0.617	1.1617	1.4874	1.8481	2.3814	2.7185	3.2368	3.6394	4.078	4.6238
		0.46375	-7.2e-07	0.2168	0.60432	1.1695	1.4697	1.8651	2.3653	2.7167	3.2544	3.6964	4.0949	4.6725
		0.465	4.2e-07	0.22	0.61804	1.1703	1.4773	1.8684	2.3546	2.7339	3.2925	3.7102	4.1018	4.7025
		0.46625	-4.1e-07	0.22678	0.62346	1.1903	1.4943	1.8887	2.3867	2.7727	3.3184	3.7141	4.1275	4.6697
		0.4675	2e-08	0.22474	0.61772	1.1938	1.4974	1.8874	2.416	2.7889	3.3213	3.6899	4.142	4.6955
		0.46875	6.1e-07	0.22882	0.62054	1.2151	1.5034	1.887	2.42	2.8182	3.3081	3.7317	4.1638	4.7394
		0.47	-2.2e-07	0.23126	0.63002	1.2181	1.5269	1.8935	2.4503	2.813	3.2981	3.7375	4.1825	4.7744
		0.47125	1e-08	0.23498	0.62424	1.2307	1.5286	1.8982	2.4986	2.8159	3.3148	3.7495	4.1755	4.7568
		0.4725	-7.9e-07	0.23318	0.62998	1.2373	1.553	1.9061	2.4554	2.8304	3.3023	3.7537	4.2037	4.7814
		0.47375	-1e-08	0.23694	0.62508	1.2436	1.5617	1.9185	2.4686	2.8093	3.3498	3.784	4.2113	4.8572
		0.475	-5.3e-07	0.23802	0.6195	1.26	1.5521	1.9208	2.4834	2.8533	3.3379	3.81	4.1938	4.8442
		0.47625	5.1e-07	0.23404	0.6231	1.2545	1.5672	1.9457	2.4719	2.9043	3.3487	3.8226	4.252	4.8666
		0.4775	3.6e-07	0.24008	0.63094	1.2569	1.5644	1.9536	2.516	2.9018	3.3948	3.8377	4.2723	4.8566
		0.47875	8.5e-07	0.23738	0.62766	1.2749	1.567	1.9553	2.4819	2.9207	3.4067	3.8539	4.3187	4.9342
		0.48	4e-08	0.2431	0.6364	1.2661	1.5683	1.9642	2.5071	2.9348	3.4369	3.8462	4.2886	4.9441
		0.48125	-3.3e-07	0.25252	0.63036	1.2655	1.5774	1.9923	2.5299	2.9234	3.496	3.8693	4.3364	4.9652
		0.4825	6e-08	0.25158	0.64126	1.3004	1.5901	2.044	2.5377	2.8891	3.4937	3.8898	4.2842	5.0043
		0.48375	-4.3e-07	0.25158	0.63656	1.3025	1.5953	2.0312	2.5453	2.9285	3.4983	3.9203	4.3387	5.0027
		0.485	1.4e-07	0.2595	0.62702	1.2898	1.6005	2.0202	2.5851	2.9389	3.4947	3.9076	4.3768	5.0368
		0.48625	1.8e-07	0.25292	0.64094	1.2979	1.5932	2.0281	2.59	2.9501	3.5641	3.9644	4.3345	5.0431
		0.4875	2.3e-07	0.2568	0.64304	1.3017	1.5847	2.0206	2.6099	2.9691	3.5564	3.9676	4.3823	5.0673
		0.48875	7.7e-07	0.25542	0.6463	1.3221	1.6209	2.0178	2.5909	2.9906	3.5596	3.961	4.461	5.0624
		0.49	9.1e-07	0.25246	0.65206	1.3357	1.6277	2.0338	2.6611	2.9957	3.5673	3.9623	4.444	5.1128
		0.49125	4.1e-07	0.26556	0.6579	1.3333	1.6639	2.0467	2.5964	3.0131	3.5248	3.9898	4.415	5.1104
		0.4925	-2.7e-07	0.2599	0.6617	1.3294	1.6693	2.0464	2.6186	3.0131	3.5393	4.0131	4.4554	5.1091
		0.49375	-4e-08	0.26294	0.6658	1.3383	1.6805	2.0618	2.6307	3.0015	3.5829	4.0737	4.4665	5.1143
		0.495	-2.2e-07	0.26946	0.67968	1.3498	1.7101	2.0984	2.6628	3.0058	3.6064	4.039	4.476	5.1411
		0.49625	-4.8e-07	0.26642	0.69658	1.345	1.6692	2.0817	2.6713	3.0335	3.6101	4.0686	4.5301	5.1553
		0.4975	3.5e-07	0.26446	0.69478	1.3701	1.6874	2.0841	2.6656	3.0417	3.6725	4.0878	4.5297	5.1872
		0.49875	-2e-08	0.2707	0.69122	1.3343	1.7149	2.1206	2.7035	3.0359	3.6432	4.076	4.5153	5.2211
		0.5	5.1e-07	0.26646	0.69586	1.3527	1.7213	2.1208	2.7008	3.1076	3.7049	4.1363	4.5265	5.2444
		0.5	-9e-08	0.26522	0.70852	1.3578	1.7284	2.1088	2.6853	3.076	3.6973	4.1228	4.5857	5.2243
		0.49875	4.1e-07	0.26502	0.6993	1.3685	1.7077	2.099	2.7277	3.0838	3.6848	4.0897	4.5654	5.2479
		0.4975	2.8e-07	0.26474	0.6822	1.3559	1.7055	2.0683	2.7227	3.0661	3.6617	4.054	4.5322	5.2636
		0.49625	-4.8e-07	0.26624	0.68112	1.3289	1.6967	2.0412	2.6744	3.0509	3.6071	4.0785	4.5247	5.219
		0.495	5.7e-07	0.26652	0.67232	1.3158	1.6758	2.0787	2.6883	3.043	3.6135	4.0659	4.4967	5.1491
		0.49375	-4.2e-07	0.27036	0.67118	1.3192	1.6894	2.0588	2.6972	3.0172	3.5937	4.0239	4.5033	5.1703
		0.4925	2.8e-07	0.26406	0.67212	1.3226	1.6758	2.0292	2.6659	3.0082	3.584	4.0116	4.4772	5.1576
		0.49125	1.3e-07	0.2624	0.66166	1.3182	1.644	2.0253	2.639	3.0433	3.5674	4.035	4.439	5.1185
		0.49	1.9e-07	0.2631	0.64872	1.3253	1.6416	2.0104	2.6376	3.0039	3.553	3.9987	4.4116	5.1026
		0.48875	-2.9e-07	0.26196	0.6503	1.3011	1.6572	2.0094	2.6231	2.9691	3.5608	3.9895	4.3638	5.0946
		0.4875	-7e-08	0.26214	0.6472	1.3032	1.6349	2.0326	2.6565	3.0139	3.55	3.9628	4.3872	5.0765
		0.48625	-5.1e-07	0.25742	0.65416	1.2844	1.6524	2.0068	2.6419	2.9852	3.5354	3.9664	4.3523	5.0512
		0.485	-6.5e-07	0.25812	0.63922	1.2688	1.6232	2.0146	2.6341	2.9815	3.5267	3.9519	4.3442	5.0087
		0.48375	3.5e-07	0.25068	0.6367	1.2666	1.6268	2.0083	2.6485	2.9568	3.4888	3.9647	4.3367	5.004
		0.4825	2.2e-07	0.25142	0.63346	1.2613	1.6074	2.0019	2.6076	2.9258	3.4415	3.9513	4.3145	4.9928
		0.48125	5.7e-07	0.25736	0.63038	1.2692	1.6	1.9916	2.6178	2.925	3.4674	3.9139	4.3188	4.9765
		0.48	6.1e-07	0.25578	0.61846	1.2658	1.6054	2.0072	2.6048	2.9003	3.4773	3.944	4.2869	4.9584
		0.47875	4.4e-07	0.25076	0.61808	1.2511	1.5889	1.9858	2.5977	2.9238	3.4636	3.8949	4.2493	4.9385
		0.4775	-1e-07	0.25128	0.62008	1.2451	1.6018	1.9877	2.5854	2.8794	3.483	3.8568	4.2603	4.9068
		0.47625	-3.6e-07	0.24712	0.63446	1.2398	1.5967	1.9713	2.5692	2.9103	3.4345	3.8451	4.2433	4.9065
		0.475	-3.4e-07	0.2437	0.62176	1.2433	1.5854	1.9339	2.5702	2.9015	3.4212	3.8398	4.2621	4.892
		0.47375	-1.6e-07	0.24408	0.62842	1.2429	1.579	1.9142	2.5365	2.9045	3.3924	3.7928	4.2058	4.9008
		0.4725	6.1e-07	0.24114	0.61774	1.2528	1.5512	1.9249	2.5111	2.882	3.3914	3.7605	4.1578	4.8778
		0.47125	3.8e-07	0.24374	0.61876	1.2489	1.5461	1.8991	2.5173	2.8528	3.3404	3.7605	4.1214	4.8502
		0.47	2.8e-07	0.2417	0.61516	1.2293	1.5425	1.9122	2.5179	2.8625	3.3486	3.7532	4.1609	4.8486
		0.46875	7.1e-07	0.23026	0.60712	1.226	1.5352	1.867	2.4658	2.8223	3.3702	3.7291	4.1284	4.8548
		0.4675	-4e-07	0.2321	0.6053	1.2199	1.5381	1.8901	2.4883	2.8556	3.3559	3.7525	4.1113	4.8499
		0.46625	3.5e-07	0.22966	0.60266	1.2038	1.5122	1.8743	2.4685	2.8279	3.3342	3.7364	4.1108	4.8005
		0.465	-3.7e-07	0.22544	0.60782	1.2035	1.5173	1.8513	2.4695	2.8281	3.3653	3.7005	4.0933	4.7509
		0.46375	-5e-07	0.22446	0.60198	1.2125	1.5257	1.843	2.4459	2.8106	3.2942	3.7131	4.0992	4.7267
		0.4625	-7.6e-07	0.23182	0.5804	1.2162	1.5124	1.8799	2.4229	2.8358	3.2607	3.6823	4.1007	4.7155
		0.46125	-3.2e-07	0.22954	0.59594	1.2349	1.5191	1.8602	2.4101	2.7932	3.263	3.6986	4.0594	4.6798
		0.46	2.1e-07	0.22326	0.58584	1.2179	1.484	1.8608	2.4025	2.8003	3.2397	3.7086	4.0567	4.6867
		0.45875	2.1e-07	0.22168	0.59016	1.2011	1.4849	1.8283	2.3943	2.7524	3.2466	3.6798	4.0713	4.6799
		0.4575	3.7e-07	0.22054	0.58932	1.2029	1.4911	1.8316	2.3948	2.7559	3.2419	3.691	4.0258	4.5955
		0.45625	-8.7e-07	0.21402	0.5883	1.1751	1.4722	1.8311	2.3765	2.7524	3.2352	3.6842	4.0021	4.5926
		0.455	0	0.2109	0.57112	1.18	1.4638	1.8203	2.3808	2.7187	3.2215	3.6335	4.0182	4.5585
		0.45375	-1.19e-06	0.20666	0.56798	1.1638	1.488	1.8191	2.3961	2.7349	3.1829	3.6142	4.0096	4.5664
		0.4525	-7.2e-07	0.20832	0.56522	1.1548	1.4611	1.8224	2.3968	2.737	3.1914	3.6084	4.001	4.5884
		0.45125	-1.5e-07	0.21228	0.5724	1.1719	1.4704	1.8045	2.3768	2.7574	3.1966	3.5453	3.9771	4.5652
		0.45	2.8e-07	0.20276	0.5621	1.1441	1.4448	1.7661	2.3515	2.7235	3.1494	3.5478	3.9788	4.5146
		0.44875	5.2e-07	0.20848	0.56782	1.1403	1.456	1.7737	2.351	2.7253	3.1797	3.5196	3.9302	4.487
		0.4475	8e-08	0.20898	0.55114	1.1425	1.4588	1.7703	2.324	2.6909	3.1942	3.547	3.9698	4.485
		0.44625	3e-07	0.2081	0.54554	1.1315	1.4499	1.7854	2.2868	2.6411	3.1369	3.515	3.9358	4.4473
		0.445	-4.2e-07	0.20568	0.5441	1.1267	1.4386	1.7506	2.2937	2.6254	3.1067	3.5126	3.9095	4.4564
		0.44375	-2.9e-07	0.20226	0.54852	1.1184	1.4438	1.7393	2.2807	2.6387	3.0964	3.5109	3.9078	4.4537
		0.4425	-8.4e-07	0.20032	0.55286	1.1333	1.433	1.7412	2.2696	2.6363	3.093	3.4785	3.8832	4.4591
		0.44125	-3.4e-07	0.20208	0.55374	1.1034	1.417	1.7563	2.2655	2.618	3.1026	3.4629	3.85	4.4382
		0.44	4.7e-07	0.1948	0.55262	1.104	1.4062	1.7545	2.245	2.6243	3.0811	3.4461	3.857	4.3959
		0.43875	1.4e-07	0.19332	0.53008	1.1041	1.4058	1.7348	2.2173	2.6219	3.0638	3.4538	3.8573	4.3694
		0.4375	8e-07	0.19434	0.5393	1.0979	1.4159	1.7297	2.2363	2.5983	3.0618	3.4481	3.8155	4.3892
		0.43625	-4e-08	0.19358	0.53882	1.0979	1.4051	1.7064	2.2379	2.5783	3.0452	3.4372	3.8155	4.3415
		0.435	-2e-08	0.18988	0.52942	1.0948	1.3956	1.6888	2.2146	2.5516	3.0605	3.416	3.8048	4.3058
		0.43375	-5.2e-07	0.18846	0.52108	1.083	1.3994	1.6976	2.2186	2.5395	3.0243	3.3525	3.7817	4.2888
		0.4325	-3.5e-07	0.18194	0.51866	1.0858	1.4047	1.6856	2.2261	2.5395	3.0293	3.3907	3.749	4.2521
		0.43125	-6.3e-07	0.1748	0.51378	1.0818	1.3966	1.6742	2.1912	2.519	2.982	3.3662	3.7464	4.2789
		0.43	-3.3e-07	0.17472	0.52008	1.0731	1.3837	1.6729	2.2087	2.5278	3.0023	3.3498	3.735	4.2515
		0.42875	-3e-08	0.17886	0.51188	1.0717	1.3518	1.6707	2.1877	2.4909	2.996	3.3596	3.7559	4.261
		0.4275	8e-08	0.1738	0.49966	1.0755	1.3516	1.6564	2.1646	2.4633	2.9793	3.339	3.7311	4.2105
		0.42625	9e-08	0.17452	0.49762	1.059	1.3482	1.656	2.1512	2.4465	2.9683	3.328	3.6412	4.2539
		0.425	-6.3e-07	0.1706	0.50038	1.0429	1.3561	1.6431	2.1725	2.4468	2.9416	3.334	3.6578	4.2324
		0.42375	-3.8e-07	0.16852	0.49374	1.0427	1.3226	1.6458	2.1542	2.432	2.9473	3.3204	3.6672	4.1946
		0.4225	-7.5e-07	0.17364	0.49206	1.0549	1.3135	1.6337	2.1256	2.436	2.9037	3.2985	3.6932	4.154
		0.42125	-7e-07	0.1694	0.48402	1.0433	1.3027	1.6213	2.1102	2.4205	2.8685	3.3104	3.6082	4.1673
		0.42	-5.4e-07	0.16736	0.4839	1.039	1.2962	1.6289	2.1285	2.4257	2.8894	3.3135	3.6286	4.1611
		0.41875	3.3e-07	0.166	0.4903	1.0469	1.3057	1.6349	2.0816	2.4498	2.8861	3.2778	3.6181	4.1731
		0.4175	-2e-08	0.16574	0.48492	1.0305	1.2837	1.623	2.0924	2.4265	2.8982	3.3005	3.6078	4.1537
		0.41625	2.2e-07	0.16638	0.48124	1.0285	1.2773	1.6241	2.082	2.3848	2.8862	3.2517	3.5478	4.1226
		0.415	3.2e-07	0.16346	0.4812	1.021	1.2735	1.5845	2.0701	2.3813	2.8382	3.2408	3.4886	4.0997
		0.41375	-4e-07	0.16594	0.4739	1.016	1.2654	1.5918	2.0708	2.3609	2.8784	3.2152	3.5465	4.1044
		0.4125	-2.3e-07	0.16614	0.4842	1.0104	1.2737	1.5853	2.0575	2.3515	2.8594	3.2092	3.4938	4.0717
		0.41125	-2.9e-07	0.16322	0.48376	1.0141	1.2618	1.5798	2.041	2.3153	2.8346	3.1836	3.4752	4.0709
		0.41	-5.1e-07	0.1613	0.4733	1.00332	1.2607	1.5845	2.0208	2.3439	2.8052	3.2017	3.4983	3.9943
		0.40875	-4.3e-07	0.1662	0.47694	0.99836	1.2338	1.5828	2.0172	2.3689	2.8056	3.1596	3.4726	4.0324
		0.4075	5.2e-07	0.16218	0.4764	1.0053	1.2379	1.5782	2.0221	2.3496	2.8055	3.1383	3.4494	4.006
		0.40625	-1e-07	0.15866	0.4719	0.99318	1.2315	1.5837	2.0451	2.3317	2.7767	3.1087	3.4215	3.9944
		0.405	4.7e-07	0.15514	0.46252	0.9795	1.2392	1.5742	1.9981	2.3201	2.771	3.1201	3.4112	3.941
		0.40375	-2.2e-07	0.15382	0.46476	0.97498	1.2283	1.559	1.9822	2.2999	2.7677	3.1142	3.3888	3.947
		0.4025	-2.7e-07	0.1522	0.46144	0.9747	1.2345	1.5461	1.9737	2.2867	2.7391	3.0886	3.3676	3.939
		0.40125	-6.1e-07	0.14682	0.4463	0.95228	1.2196	1.5567	1.981	2.2825	2.7288	3.0883	3.3557	3.9111
		0.4	-5e-07	0.14592	0.45308	0.95066	1.2173	1.5517	1.9657	2.2651	2.72	3.0614	3.35	3.9115
		0.39875	-9.8e-07	0.14592	0.44544	0.96198	1.193	1.5588	1.9869	2.2658	2.7124	3.0613	3.3499	3.8472
		0.3975	1.5e-07	0.14342	0.44864	0.94454	1.2094	1.5446	1.9747	2.2591	2.6885	3.028	3.3285	3.8451
		0.39625	-4e-08	0.14124	0.44926	0.95154	1.193	1.524	1.9595	2.2745	2.7108	3.0143	3.311	3.8404
		0.395	1.1e-07	0.14268	0.44338	0.94514	1.188	1.521	1.9449	2.2557	2.6665	3.002	3.2833	3.85
		0.39375	4.8e-07	0.14326	0.4412	0.94896	1.189	1.529	1.9418	2.2369	2.6863	2.9979	3.2993	3.8045
		0.3925	-5.7e-07	0.13576	0.4424	0.92916	1.174	1.4901	1.9281	2.2315	2.6485	2.9708	3.2627	3.8133
		0.39125	-1e-08	0.1393	0.43788	0.92944	1.1638	1.4873	1.9233	2.2206	2.6357	2.9608	3.2351	3.8023
		0.39	-1.27e-06	0.13368	0.4373	0.9237	1.1608	1.4944	1.9015	2.2031	2.6125	2.9587	3.2323	3.7858
		0.38875	-5.5e-07	0.1372	0.43342	0.91898	1.1578	1.4834	1.8968	2.2176	2.6051	2.9544	3.231	3.7472
		0.3875	-4.5e-07	0.13098	0.42692	0.918	1.1725	1.4454	1.893	2.1839	2.5873	2.9376	3.2125	3.7229
		0.38625	5.4e-07	0.13004	0.43696	0.9027	1.1549	1.4411	1.8738	2.1578	2.5774	2.9051	3.2048	3.7097
		0.385	3.4e-07	0.1286	0.4344	0.89632	1.1439	1.44	1.8673	2.178	2.5569	2.9158	3.1908	3.6802
		0.38375	1.5e-07	0.12802	0.4284	0.88696	1.1434	1.4453	1.8738	2.174	2.5643	2.9001	3.158	3.6536
		0.3825	7.9e-07	0.12636	0.43462	0.89114	1.1319	1.433	1.8392	2.1777	2.561	2.8736	3.1266	3.6299
		0.38125	-3.8e-07	0.12598	0.4245	0.88446	1.1373	1.4305	1.8416	2.1611	2.5627	2.8634	3.1212	3.6364
		0.38	3.2e-07	0.1235	0.42864	0.88714	1.1021	1.4267	1.8489	2.1385	2.5603	2.8596	3.1187	3.6101
		0.37875	-6.8e-07	0.1259	0.42476	0.87456	1.098	1.4187	1.8473	2.1064	2.5355	2.8504	3.1238	3.5912
		0.3775	-4e-08	0.1249	0.42758	0.8626	1.1063	1.401	1.816	2.1016	2.4949	2.8179	3.1355	3.5839
		0.37625	-1.4e-07	0.12346	0.41752	0.86076	1.0855	1.4071	1.8343	2.102	2.5067	2.8059	3.0992	3.5388
		0.375	1.1e-07	0.12522	0.41974	0.84606	1.0977	1.4066	1.815	2.0902	2.4828	2.7894	3.0577	3.5115
		0.37375	8e-07	0.12112	0.40754	0.84684	1.0919	1.398	1.8106	2.0658	2.47	2.778	3.0764	3.52
		0.3725	1.9e-07	0.12016	0.41812	0.85768	1.098	1.3784	1.7932	2.0608	2.4449	2.7544	3.0427	3.4714
		0.37125	6e-07	0.11676	0.41186	0.84494	1.0821	1.3861	1.8089	2.0475	2.442	2.7419	3.035	3.4834
		0.37	-5e-07	0.1171	0.41634	0.83198	1.0719	1.3802	1.8055	2.0332	2.4367	2.7412	2.9991	3.4759
		0.36875	-1e-08	0.1172	0.41184	0.83964	1.0814	1.3661	1.7937	2.0185	2.4369	2.7262	3.0094	3.4762
		0.3675	-3.6e-07	0.11414	0.40934	0.82974	1.0664	1.3615	1.7795	2.0062	2.4247	2.7389	2.978	3.436
		0.36625	-8.1e-07	0.11428	0.40176	0.8267	1.074	1.3595	1.7865	2.0144	2.4057	2.7424	2.9563	3.4342
		0.365	1.5e-07	0.11536	0.40144	0.81384	1.0615	1.355	1.7712	2.0181	2.4099	2.7282	2.9585	3.3941
		0.36375	-4.6e-07	0.11244	0.39536	0.813	1.041	1.3392	1.7725	1.9834	2.4061	2.7162	2.9412	3.3821
		0.3625	2.5e-07	0.1137	0.39286	0.81012	1.0539	1.3434	1.7586	1.9938	2.3902	2.6835	2.9175	3.3669
		0.36125	2.1e-07	0.11186	0.38896	0.78934	1.0501	1.3311	1.7495	1.9767	2.3854	2.6869	2.9061	3.3607
		0.36	-1.8e-07	0.11038	0.38644	0.78796	1.0415	1.3002	1.7276	1.975	2.3711	2.6732	2.9052	3.3509
		0.35875	1.4e-07	0.10824	0.38084	0.78416	1.0383	1.3041	1.7112	1.954	2.3459	2.6568	2.8422	3.311
		0.3575	-4.7e-07	0.10738	0.39304	0.78322	1.0252	1.3058	1.7003	1.9412	2.3226	2.6416	2.8712	3.3418
		0.35625	-5.8e-07	0.10448	0.38304	0.78758	1.0189	1.3052	1.6871	1.926	2.3124	2.6238	2.827	3.2903
		0.355	-6.5e-07	0.10342	0.38124	0.78232	1.0124	1.2893	1.6869	1.9072	2.3028	2.6265	2.817	3.2755
		0.35375	3.5e-07	0.10162	0.37518	0.78544	1.0264	1.287	1.6771	1.8943	2.2883	2.621	2.8253	3.2578
		0.3525	1e-08	0.0991	0.3727	0.77756	1.0223	1.2736	1.6617	1.8995	2.275	2.597	2.8127	3.2472
		0.35125	6.1e-07	0.10318	0.36832	0.78402	1.013	1.267	1.6729	1.8624	2.2715	2.5735	2.7865	3.2294
		0.35	3.3e-07	0.10041	0.36002	0.78564	1.004	1.2734	1.6692	1.8837	2.2661	2.5833	2.7817	3.2326
		0.34875	-6.5e-07	0.10077	0.36118	0.76442	0.99896	1.2619	1.6448	1.8804	2.2454	2.5787	2.7661	3.1875
		0.3475	1.3e-07	0.10092	0.35976	0.77776	0.99304	1.2333	1.6449	1.8713	2.2353	2.5538	2.7475	3.1856
		0.34625	-4.1e-07	0.09838	0.36028	0.76102	0.97404	1.2429	1.622	1.8569	2.2286	2.5473	2.745	3.1868
		0.345	3.8e-07	0.09794	0.36276	0.7663	0.97442	1.2198	1.6157	1.8516	2.2206	2.5254	2.724	3.165
		0.34375	-2.7e-07	0.09711	0.36174	0.75278	0.98024	1.2216	1.602	1.8243	2.1993	2.5253	2.7197	3.13
		0.3425	6.4e-07	0.0955	0.36462	0.75362	0.97392	1.2115	1.5921	1.8177	2.2087	2.5087	2.697	3.1205
		0.34125	3.5e-07	0.09609	0.36226	0.7411	0.9781	1.1979	1.5878	1.8345	2.2007	2.4839	2.6915	3.0825
		0.34	2.8e-07	0.09435	0.34828	0.74072	0.96636	1.2012	1.5882	1.8022	2.1678	2.4922	2.6625	3.078
		0.33875	1e-07	0.09488	0.35548	0.72184	0.96726	1.1973	1.6034	1.7815	2.1792	2.458	2.6508	3.0427
		0.3375	-4.1e-07	0.09551	0.36048	0.72658	0.94234	1.1924	1.5815	1.7702	2.1565	2.4431	2.6447	3.0507
		0.33625	1.2e-07	0.0956	0.34786	0.72286	0.95722	1.1857	1.5944	1.763	2.1568	2.4221	2.6279	3.0311
		0.335	-7.1e-07	0.09323	0.35012	0.7065	0.94004	1.194	1.587	1.769	2.1252	2.4159	2.6056	3.0191
		0.33375	1.1e-07	0.09198	0.35072	0.71762	0.92818	1.1876	1.5515	1.7716	2.117	2.4211	2.5916	3.0126
		0.3325	2e-07	0.09306	0.3502	0.7078	0.92104	1.1742	1.5231	1.7604	2.1102	2.4105	2.607	2.9911
		0.33125	2.9e-07	0.09136	0.3477	0.70046	0.9295	1.1636	1.5255	1.7513	2.1065	2.3825	2.5634	3.0009
		0.33	3e-08	0.09156	0.34736	0.70164	0.92108	1.1582	1.5168	1.7446	2.1081	2.3714	2.5613	2.9726
		0.32875	-3.8e-07	0.08875	0.34906	0.69438	0.9174	1.1439	1.5127	1.7145	2.0991	2.3498	2.5561	2.9514
		0.3275	-7.7e-07	0.0888	0.34362	0.68526	0.9087	1.1409	1.4997	1.7196	2.0978	2.3558	2.5355	2.9261
		0.32625	-7.4e-07	0.08895	0.3331	0.68144	0.90662	1.122	1.4949	1.6984	2.0919	2.317	2.5246	2.9227
		0.325	-4e-07	0.08751	0.32516	0.68474	0.88936	1.1343	1.491	1.7023	2.082	2.3243	2.5195	2.8786
		0.32375	-1.4e-07	0.0873	0.3214	0.67922	0.89758	1.1234	1.4826	1.7016	2.0701	2.3283	2.491	2.8931
		0.3225	-4e-08	0.08647	0.32434	0.6719	0.89818	1.1209	1.4728	1.683	2.03	2.2948	2.4958	2.8739
		0.32125	4.5e-07	0.0849	0.3153	0.66598	0.8907	1.117	1.452	1.6605	2.0144	2.3079	2.4573	2.8379
		0.32	-1.4e-07	0.08569	0.31298	0.66176	0.8937	1.1115	1.4473	1.6702	2.0272	2.2834	2.4642	2.8325
		0.31875	1.7e-07	0.08501	0.3111	0.6578	0.88096	1.1006	1.4469	1.6614	2.0032	2.274	2.4432	2.8076
		0.3175	-4.8e-07	0.08304	0.31274	0.65926	0.88306	1.1001	1.4368	1.6561	1.9974	2.2528	2.4272	2.7916
		0.31625	-4.9e-07	0.08234	0.31276	0.65514	0.87488	1.0976	1.439	1.6485	1.9952	2.2321	2.4048	2.7861
		0.315	-1.6e-07	0.08037	0.31362	0.6557	0.87348	1.0841	1.4157	1.6327	1.9709	2.2121	2.4066	2.7801
		0.31375	-1.8e-07	0.07889	0.30824	0.64708	0.85088	1.0872	1.4269	1.6213	1.9513	2.1954	2.3971	2.7591
		0.3125	3.3e-07	0.07716	0.30642	0.64358	0.85762	1.0651	1.4233	1.6285	1.9413	2.1858	2.3698	2.7509
		0.31125	1.1e-07	0.07733	0.30176	0.6381	0.84628	1.0553	1.4048	1.616	1.9309	2.1879	2.3701	2.7307
		0.31	5.3e-07	0.0751	0.29854	0.64448	0.84136	1.0508	1.4102	1.5985	1.9036	2.1595	2.373	2.7313
		0.30875	-5.1e-07	0.07648	0.30154	0.63338	0.83916	1.0516	1.3963	1.605	1.8899	2.156	2.358	2.7223
		0.3075	-1.4e-07	0.07548	0.29548	0.62532	0.83926	1.0437	1.4019	1.5932	1.8842	2.1534	2.3409	2.694
		0.30625	-6.9e-07	0.07509	0.30302	0.62252	0.82218	1.0364	1.3832	1.5887	1.874	2.1381	2.3297	2.6742
		0.305	-5.2e-07	0.07356	0.2956	0.62064	0.81114	1.028	1.3867	1.5768	1.8497	2.117	2.3287	2.6524
		0.30375	-2.6e-07	0.07332	0.2903	0.60636	0.81922	1.0321	1.3664	1.5689	1.8644	2.1056	2.3095	2.6579
		0.3025	0	0.07382	0.2915	0.61472	0.8131	1.0333	1.381	1.5531	1.8297	2.0919	2.3006	2.6399
		0.30125	1e-07	0.0708	0.28712	0.6083	0.80622	1.0053	1.3493	1.5494	1.8137	2.0818	2.2757	2.6209
		0.3	2.3e-07	0.06995	0.2847	0.59878	0.80708	1.0095	1.3589	1.542	1.8252	2.0703	2.26	2.6034
		0.29875	-2.8e-07	0.07104	0.28572	0.59668	0.80374	1.0106	1.3498	1.5213	1.8168	2.0473	2.2538	2.5889
		0.2975	-1.7e-07	0.07039	0.2815	0.59186	0.8136	1.0022	1.3346	1.5169	1.8141	2.0467	2.2281	2.5596
		0.29625	-4.7e-07	0.06867	0.27528	0.59046	0.78884	0.99534	1.3159	1.5147	1.8079	2.0273	2.2263	2.5683
		0.295	-3.9e-07	0.06734	0.27704	0.58806	0.78212	0.98206	1.3265	1.5087	1.8049	2.0271	2.2039	2.5539
		0.29375	-1.9e-07	0.06733	0.27674	0.59478	0.77436	0.98128	1.3107	1.4993	1.7927	2.0209	2.1947	2.5334
		0.2925	1e-07	0.06519	0.27384	0.5833	0.78078	0.97488	1.2906	1.4867	1.7889	1.9877	2.1825	2.4958
		0.29125	7.1e-07	0.06699	0.27818	0.58186	0.7779	0.97294	1.2808	1.4921	1.7615	1.9804	2.1456	2.5072
		0.29	3e-07	0.06579	0.272	0.57508	0.77328	0.96132	1.2762	1.4691	1.7584	1.9658	2.1551	2.4617
		0.28875	2.7e-07	0.06591	0.26676	0.56724	0.7591	0.9605	1.2649	1.4638	1.7448	1.9415	2.1537	2.4872
		0.2875	-1.3e-07	0.06436	0.26314	0.56672	0.76366	0.95116	1.2623	1.4526	1.7504	1.9381	2.1458	2.4641
		0.28625	-3.9e-07	0.06481	0.266	0.56534	0.75686	0.93718	1.2597	1.4376	1.7355	1.9087	2.1389	2.4623
		0.285	-4.5e-07	0.06498	0.2626	0.5659	0.74826	0.93858	1.2409	1.4435	1.7256	1.8982	2.1295	2.4356
		0.28375	-5e-08	0.06359	0.26502	0.55426	0.7598	0.93816	1.223	1.4339	1.7205	1.8978	2.1178	2.4211
		0.2825	8e-08	0.06239	0.26302	0.55208	0.73306	0.92344	1.2137	1.4187	1.709	1.8845	2.1061	2.386
		0.28125	-1e-07	0.06206	0.2593	0.54704	0.73386	0.9121	1.208	1.3952	1.6966	1.8776	2.0823	2.3739
		0.28	2.3e-07	0.06036	0.2563	0.54936	0.72798	0.91846	1.2011	1.3988	1.6826	1.8512	2.069	2.3615
		0.27875	4.1e-07	0.06008	0.25474	0.5498	0.73276	0.905	1.1869	1.4009	1.6735	1.854	2.0568	2.3339
		0.2775	2.6e-07	0.06082	0.24908	0.54236	0.72934	0.90514	1.1877	1.3941	1.6596	1.8442	2.0468	2.3337
		0.27625	-3.5e-07	0.05961	0.24816	0.53642	0.72308	0.89676	1.1822	1.3719	1.6543	1.849	2.0275	2.3082
		0.275	-4.7e-07	0.05953	0.24682	0.52964	0.7176	0.90108	1.1815	1.3802	1.6509	1.8239	2.0252	2.2971
		0.27375	-6.2e-07	0.05822	0.24322	0.52636	0.70926	0.88688	1.169	1.3683	1.6413	1.8179	2.0202	2.2781
		0.2725	-7.1e-07	0.05725	0.2421	0.52526	0.70998	0.89068	1.165	1.3545	1.6231	1.8072	1.9919	2.275
		0.27125	3e-08	0.05691	0.24518	0.51938	0.7095	0.87976	1.1717	1.3507	1.6082	1.8019	1.9685	2.2599
		0.27	-1.2e-07	0.05599	0.24538	0.51618	0.69896	0.86694	1.1566	1.3325	1.5951	1.7859	1.9652	2.2378
		0.26875	6e-08	0.05454	0.2428	0.51784	0.69384	0.86594	1.1517	1.317	1.5903	1.7667	1.9489	2.2311
		0.2675	1.9e-07	0.05456	0.24012	0.5164	0.67892	0.86388	1.1537	1.3193	1.5823	1.7604	1.9492	2.2117
		0.26625	-5.6e-07	0.05509	0.2373	0.51448	0.67554	0.85472	1.1361	1.3014	1.5764	1.7619	1.9284	2.2033
		0.265	-6e-07	0.05327	0.23476	0.50416	0.67654	0.86398	1.132	1.2985	1.5522	1.7366	1.9202	2.1858
		0.26375	-4.9e-07	0.05269	0.2339	0.50744	0.67116	0.8477	1.1196	1.29	1.5495	1.7274	1.8957	2.2031
		0.2625	-2.6e-07	0.05227	0.23504	0.49796	0.66488	0.85154	1.109	1.2769	1.5338	1.7118	1.8881	2.1859
		0.26125	-7e-08	0.0519	0.23072	0.49846	0.6697	0.8411	1.0931	1.2717	1.5179	1.7121	1.8839	2.1679
		0.26	4.8e-07	0.05093	0.231	0.48612	0.66424	0.82788	1.0887	1.2609	1.5139	1.6898	1.8595	2.1502
		0.25875	0	0.05045	0.2274	0.486	0.65542	0.81692	1.0784	1.2536	1.5203	1.6735	1.8549	2.1316
		0.2575	2.8e-07	0.05046	0.22484	0.48316	0.64814	0.829	1.0656	1.2524	1.5103	1.6744	1.8416	2.1148
		0.25625	1.6e-07	0.05067	0.22484	0.47598	0.64432	0.81474	1.0692	1.2498	1.4894	1.6663	1.8426	2.0998
		0.255	-2.7e-07	0.04991	0.22222	0.47482	0.6381	0.80858	1.0704	1.2438	1.4704	1.654	1.8166	2.0756
		0.25375	-5.9e-07	0.04893	0.22146	0.47182	0.6323	0.79072	1.0586	1.2294	1.4593	1.6351	1.7945	2.0732
		0.2525	-6.6e-07	0.04865	0.21796	0.46872	0.6223	0.79152	1.0485	1.2212	1.4632	1.6252	1.7879	2.0408
		0.25125	-6e-07	0.04775	0.21654	0.46538	0.62256	0.78718	1.0422	1.2097	1.4442	1.6098	1.7682	2.0411
		0.25	2.5e-07	0.04745	0.21592	0.45728	0.61624	0.7815	1.0355	1.1921	1.4462	1.6053	1.7669	2.0199
		0.24875	0	0.04708	0.21624	0.45706	0.62428	0.78486	1.0174	1.1739	1.435	1.5946	1.7521	2.0036
		0.2475	2.1e-07	0.04713	0.2112	0.45242	0.6139	0.76424	1.0186	1.1767	1.4263	1.5818	1.7239	1.9938
		0.24625	5.3e-07	0.04601	0.21056	0.45052	0.59826	0.7732	1.0127	1.1756	1.4046	1.5599	1.721	1.9817
		0.245	-2.6e-07	0.04537	0.21224	0.44576	0.60072	0.76488	1.0201	1.1606	1.3947	1.5557	1.7145	1.9583
		0.24375	-6.3e-07	0.04564	0.21056	0.44252	0.59066	0.75964	1.00696	1.1471	1.3849	1.5425	1.7056	1.9394
		0.2425	-5.5e-07	0.04465	0.2082	0.43528	0.58412	0.7659	0.99892	1.1332	1.395	1.5312	1.6818	1.9429
		0.24125	-7.4e-07	0.04425	0.20054	0.43114	0.58566	0.75524	1.00044	1.1305	1.3815	1.5156	1.6735	1.9366
		0.24	-9.7e-07	0.04381	0.19908	0.425	0.57854	0.74632	0.99124	1.1283	1.3633	1.5003	1.6684	1.9234
		0.23875	2.2e-07	0.04409	0.19974	0.42528	0.57298	0.73642	0.97614	1.1191	1.3538	1.501	1.6663	1.9136
		0.2375	-5e-08	0.04427	0.1952	0.42262	0.57788	0.7272	0.97442	1.1074	1.336	1.4886	1.648	1.903
		0.23625	-2.6e-07	0.04359	0.19678	0.42012	0.56136	0.7253	0.96328	1.1037	1.3321	1.4834	1.6273	1.8674
		0.235	2.4e-07	0.04281	0.19492	0.42046	0.56882	0.71252	0.9556	1.0884	1.3174	1.4638	1.623	1.861
		0.23375	-8.2e-07	0.04221	0.19472	0.41892	0.56194	0.70702	0.95548	1.0748	1.3105	1.4486	1.6029	1.8424
		0.2325	-3.4e-07	0.04186	0.19304	0.40822	0.5536	0.70396	0.94478	1.0799	1.3067	1.4411	1.5952	1.8401
		0.23125	-9.2e-07	0.04078	0.19226	0.40612	0.55076	0.70044	0.94146	1.0627	1.2922	1.425	1.5738	1.8213
		0.23	-6e-07	0.0411	0.18826	0.40488	0.54794	0.70234	0.92632	1.0558	1.2897	1.4223	1.5694	1.8014
		0.22875	-3.2e-07	0.04057	0.18634	0.40496	0.54382	0.69874	0.92028	1.0585	1.2739	1.4142	1.5463	1.7942
		0.2275	0	0.03892	0.18692	0.39596	0.53952	0.68664	0.91658	1.045	1.2655	1.3993	1.5445	1.7764
		0.22625	1.5e-07	0.03901	0.18196	0.38946	0.5364	0.6805	0.903	1.0349	1.247	1.3843	1.5209	1.7513
		0.225	0	0.03881	0.18284	0.38866	0.53058	0.67676	0.89648	1.0186	1.2344	1.3895	1.5151	1.7526
		0.22375	2.5e-07	0.03832	0.18138	0.38562	0.52722	0.6743	0.88458	1.0191	1.2263	1.3775	1.5066	1.7386
		0.2225	-4e-07	0.0374	0.17746	0.38508	0.5203	0.65808	0.88794	0.9991	1.2137	1.3603	1.5069	1.7209
		0.22125	-6.9e-07	0.03682	0.18178	0.3861	0.51646	0.6581	0.88074	1.00308	1.2098	1.3402	1.4816	1.7233
		0.22	-6.2e-07	0.03651	0.1788	0.3835	0.51462	0.65556	0.87118	0.9981	1.1923	1.3426	1.4801	1.695
		0.21875	-9.5e-07	0.03575	0.17654	0.37518	0.50576	0.65602	0.86378	0.98308	1.1949	1.3267	1.4564	1.6939
		0.2175	-2.4e-07	0.03537	0.17528	0.37414	0.50996	0.64376	0.85246	0.98254	1.1711	1.3118	1.4507	1.6663
		0.21625	-4.2e-07	0.03515	0.16936	0.3736	0.5056	0.63368	0.83434	0.97408	1.1802	1.3031	1.4381	1.6516
		0.215	-6e-08	0.03437	0.16862	0.3707	0.50462	0.63018	0.84308	0.96608	1.1589	1.2986	1.4311	1.6539
		0.21375	2.2e-07	0.03408	0.16852	0.3639	0.50484	0.62116	0.82702	0.95912	1.1428	1.2847	1.4169	1.6299
		0.2125	-8e-08	0.03453	0.16436	0.36014	0.4988	0.6194	0.82346	0.9474	1.1344	1.275	1.3986	1.6217
		0.21125	-3.9e-07	0.03417	0.16236	0.3602	0.48972	0.60704	0.81552	0.9475	1.1242	1.2561	1.3864	1.6026
		0.21	-1.04e-06	0.03444	0.16078	0.3559	0.48172	0.6105	0.80836	0.93904	1.1269	1.2553	1.3702	1.5937
		0.20875	-8.2e-07	0.03391	0.1603	0.35362	0.47974	0.6037	0.80596	0.93772	1.1106	1.2383	1.363	1.5724
		0.2075	-1.06e-06	0.03301	0.15904	0.35018	0.48196	0.60274	0.79246	0.91768	1.1002	1.2177	1.3493	1.5624
		0.20625	1.4e-07	0.03292	0.15478	0.34526	0.4767	0.59706	0.79436	0.9173	1.089	1.2152	1.3419	1.5477
		0.205	-4.7e-07	0.03246	0.15356	0.34344	0.47062	0.59118	0.7866	0.90326	1.0745	1.206	1.3236	1.5446
		0.20375	1.8e-07	0.03242	0.15674	0.34202	0.46428	0.5902	0.77506	0.89824	1.0702	1.1967	1.3242	1.5206
		0.2025	-2.3e-07	0.03203	0.15328	0.3379	0.46544	0.5804	0.77124	0.8836	1.0622	1.1877	1.3052	1.5087
		0.20125	-4.9e-07	0.03139	0.15296	0.33512	0.45786	0.5707	0.77026	0.88162	1.0391	1.1747	1.2918	1.4832
		0.2	-5.8e-07	0.03124	0.15258	0.33502	0.45266	0.56456	0.7557	0.86984	1.0269	1.175	1.2756	1.491
		0.19875	-9.7e-07	0.03092	0.14862	0.33224	0.45104	0.56238	0.74514	0.86364	1.0174	1.1593	1.2752	1.4621
		0.1975	-9.9e-07	0.03098	0.14966	0.32418	0.44682	0.5573	0.73554	0.86214	1.0174	1.1432	1.2583	1.457
		0.19625	-7.4e-07	0.03008	0.14576	0.32836	0.44112	0.55096	0.72808	0.85102	1.0116	1.1348	1.247	1.433
		0.195	6e-08	0.03	0.14562	0.32394	0.43518	0.5495	0.7222	0.83714	1.0025	1.1156	1.2339	1.4281
		0.19375	-1.1e-07	0.02944	0.14636	0.3181	0.43024	0.5435	0.717	0.82822	0.99156	1.1082	1.224	1.4168
		0.1925	3.6e-07	0.02936	0.14416	0.31758	0.42872	0.53746	0.70746	0.82326	0.98588	1.0979	1.217	1.3904
		0.19125	-1e-07	0.02832	0.14048	0.31176	0.4204	0.52986	0.69868	0.81546	0.97876	1.0887	1.2022	1.384
		0.19	-5.3e-07	0.02845	0.14118	0.30982	0.41992	0.52862	0.68572	0.81478	0.96726	1.0816	1.1944	1.3748
		0.18875	-6e-07	0.0282	0.13998	0.30874	0.41188	0.52248	0.67514	0.80464	0.9518	1.0725	1.1816	1.356
		0.1875	-7.8e-07	0.02732	0.1368	0.30256	0.40592	0.51838	0.68036	0.78344	0.94648	1.0632	1.1715	1.3481
		0.18625	-4.2e-07	0.02716	0.13514	0.30446	0.4057	0.51598	0.67086	0.78036	0.93712	1.0461	1.1513	1.33
		0.185	-1.6e-07	0.02679	0.13596	0.29944	0.40096	0.51236	0.66444	0.77588	0.92226	1.0395	1.1468	1.3196
		0.18375	-1.7e-07	0.02649	0.13476	0.29408	0.40156	0.51016	0.65816	0.7661	0.91822	1.0262	1.1341	1.3145
		0.1825	-2e-07	0.02644	0.13592	0.29124	0.39606	0.50566	0.65432	0.7625	0.90422	1.0191	1.1237	1.2954
		0.18125	-1.8e-07	0.02519	0.13416	0.29224	0.3914	0.49366	0.64802	0.758	0.9018	1.0071	1.1098	1.2886
		0.18	-1.9e-07	0.02466	0.13116	0.28804	0.38778	0.48748	0.64098	0.75148	0.89266	0.99394	1.1027	1.2774
		0.17875	-9e-07	0.02484	0.132	0.2812	0.38384	0.48572	0.6395	0.74384	0.88152	0.98304	1.0912	1.2669
		0.1775	-3.6e-07	0.02494	0.13088	0.2791	0.3852	0.47938	0.63142	0.7422	0.87634	0.98412	1.0873	1.2394
		0.17625	-1.06e-06	0.02439	0.12842	0.27672	0.3787	0.47188	0.6231	0.7335	0.86186	0.96816	1.072	1.2324
		0.175	-4.6e-07	0.02435	0.12548	0.2719	0.37488	0.4661	0.62258	0.72866	0.8553	0.9561	1.0531	1.2234
		0.17375	1.1e-07	0.02327	0.12424	0.26904	0.37232	0.46804	0.61936	0.72134	0.84916	0.9449	1.053	1.2146
		0.1725	-8.4e-07	0.02319	0.1245	0.26704	0.36226	0.45786	0.60688	0.71434	0.84128	0.92974	1.0359	1.1982
		0.17125	1e-08	0.02335	0.12062	0.26576	0.3571	0.4581	0.6055	0.70872	0.8317	0.92184	1.0236	1.1884
		0.17	-5.8e-07	0.02287	0.12082	0.26536	0.35528	0.44892	0.5966	0.69558	0.82194	0.92348	1.0142	1.1755
		0.16875	-9e-07	0.02256	0.11976	0.26164	0.35316	0.4478	0.59258	0.68806	0.81212	0.90774	1.0067	1.1594
		0.1675	-1.26e-06	0.02195	0.11816	0.25542	0.3466	0.44046	0.5842	0.67998	0.80106	0.89702	0.99538	1.1435
		0.16625	-7e-07	0.02204	0.11818	0.25374	0.345	0.43814	0.58086	0.67558	0.79594	0.89026	0.98326	1.1321
		0.165	-4.3e-07	0.02123	0.11684	0.25294	0.3411	0.43334	0.5705	0.67016	0.78554	0.87904	0.97302	1.1282
		0.16375	7.5e-07	0.02128	0.11612	0.24982	0.33908	0.42904	0.56686	0.66294	0.7791	0.87038	0.96106	1.1085
		0.1625	-4.2e-07	0.02119	0.11484	0.24736	0.3324	0.4237	0.56256	0.6584	0.77166	0.85874	0.95092	1.0939
		0.16125	-2.4e-07	0.02081	0.1125	0.2444	0.32768	0.41714	0.55816	0.65286	0.7674	0.84822	0.94228	1.0847
		0.16	3.5e-07	0.02042	0.11114	0.23938	0.3218	0.41696	0.5505	0.63958	0.75894	0.8438	0.92378	1.0733
		0.15875	-1.3e-06	0.02004	0.1111	0.2386	0.32124	0.4081	0.53848	0.6311	0.74698	0.82908	0.92638	1.0565
		0.1575	2.7e-07	0.01984	0.10938	0.2364	0.3193	0.40608	0.5368	0.61584	0.73598	0.82226	0.9137	1.0481
		0.15625	-6.5e-07	0.01993	0.10924	0.23238	0.31658	0.40434	0.53172	0.61298	0.73002	0.81306	0.89964	1.0362
		0.155	-1e-07	0.01944	0.10858	0.23078	0.31206	0.39656	0.52168	0.60788	0.7175	0.8054	0.88412	1.0262
		0.15375	-7.1e-07	0.01896	0.10464	0.229	0.30894	0.39086	0.5194	0.60226	0.7101	0.79604	0.88116	1.0109
		0.1525	2.5e-07	0.01904	0.10218	0.2263	0.30452	0.38692	0.51316	0.59546	0.7027	0.78306	0.86906	1.0052
		0.15125	3.3e-07	0.01846	0.10106	0.22332	0.30208	0.38188	0.50688	0.59036	0.699	0.77462	0.85586	0.99016
		0.15	8e-08	0.01822	0.1006	0.22288	0.29694	0.3746	0.50004	0.58406	0.6851	0.75812	0.85106	0.97966
		0.14875	-4.4e-07	0.01805	0.09954	0.22166	0.29426	0.37368	0.4955	0.57702	0.6761	0.75638	0.84088	0.96642
		0.1475	-6.4e-07	0.01761	0.09732	0.2169	0.28946	0.365	0.48872	0.56612	0.66744	0.74798	0.83926	0.95304
		0.14625	-1.05e-06	0.01744	0.09651	0.2135	0.28728	0.36186	0.48122	0.55932	0.65886	0.73386	0.81998	0.9369
		0.145	-7.5e-07	0.0174	0.09545	0.21096	0.28224	0.35828	0.4762	0.54884	0.6511	0.72358	0.81174	0.92752
		0.14375	-2.7e-07	0.01702	0.09542	0.20682	0.28024	0.35922	0.4728	0.5458	0.64428	0.7164	0.79792	0.92092
		0.1425	-2.6e-07	0.01672	0.09309	0.2075	0.2774	0.34534	0.46434	0.53688	0.63706	0.70446	0.77718	0.90466
		0.14125	-1.6e-07	0.01647	0.09225	0.19994	0.27268	0.34602	0.45548	0.53436	0.6246	0.69592	0.77352	0.89324
		0.14	-3.8e-07	0.01654	0.09312	0.19796	0.26984	0.34364	0.45046	0.52568	0.61926	0.68786	0.7554	0.88724
		0.13875	-3.8e-07	0.01587	0.0921	0.19714	0.26566	0.33828	0.44716	0.52034	0.61188	0.6737	0.7473	0.87964
		0.1375	-4.3e-07	0.01583	0.08991	0.19572	0.26208	0.33324	0.44038	0.5115	0.60378	0.66214	0.7348	0.86312
		0.13625	-6.6e-07	0.01567	0.08878	0.19036	0.2584	0.32786	0.4348	0.50832	0.5939	0.65126	0.72978	0.8542
		0.135	-1.11e-06	0.01577	0.08675	0.1884	0.2578	0.32632	0.42676	0.50032	0.58826	0.64794	0.7238	0.83708
		0.13375	-8.7e-07	0.01531	0.08545	0.18592	0.25544	0.32144	0.42278	0.49316	0.57644	0.64072	0.71372	0.82444
		0.1325	-6.7e-07	0.01491	0.08502	0.1831	0.25178	0.3186	0.41716	0.484	0.56466	0.63076	0.70592	0.81526
		0.13125	5e-07	0.0146	0.08334	0.18028	0.24618	0.31236	0.41032	0.47242	0.55926	0.62712	0.6954	0.80564
		0.13	-2.8e-07	0.01465	0.08333	0.18008	0.24352	0.30952	0.40892	0.4685	0.5537	0.61484	0.6855	0.79528
		0.12875	2.5e-07	0.01463	0.08157	0.176	0.23976	0.30546	0.3992	0.46128	0.54788	0.60362	0.6745	0.77846
		0.1275	2e-08	0.01416	0.08056	0.1728	0.23694	0.30128	0.39246	0.4577	0.53982	0.59748	0.6635	0.77018
		0.12625	-6e-07	0.01398	0.0786	0.17114	0.23316	0.2962	0.38662	0.45236	0.53446	0.58658	0.65766	0.7586
		0.125	-5.2e-07	0.01355	0.07763	0.17026	0.2288	0.2916	0.38334	0.44376	0.5268	0.57702	0.65196	0.74764
		0.12375	-7.6e-07	0.01341	0.07684	0.1671	0.2271	0.28974	0.37608	0.43764	0.51758	0.57054	0.63606	0.7313
		0.1225	-5.4e-07	0.01338	0.07531	0.16676	0.22532	0.28218	0.37048	0.43174	0.51076	0.56044	0.6263	0.7237
		0.12125	-6e-07	0.01318	0.07462	0.16138	0.22218	0.27996	0.364	0.4247	0.49928	0.55498	0.61968	0.71016
		0.12	3.9e-07	0.01304	0.07358	0.16188	0.21898	0.27592	0.35956	0.41924	0.49062	0.54422	0.608	0.70156
		0.11875	-5.4e-07	0.01292	0.07318	0.15834	0.21458	0.27202	0.35596	0.41398	0.4853	0.53576	0.60164	0.69294
		0.1175	2.5e-07	0.01262	0.07209	0.15864	0.21196	0.2679	0.3496	0.40704	0.47924	0.52896	0.59304	0.68178
		0.11625	2.2e-07	0.01238	0.07156	0.15374	0.20924	0.26326	0.34446	0.39688	0.47278	0.52056	0.58256	0.66514
		0.115	-2.9e-07	0.01216	0.06965	0.15206	0.20668	0.2611	0.33932	0.39184	0.46824	0.50988	0.57334	0.66096
		0.11375	-2.6e-07	0.01203	0.06914	0.14914	0.20118	0.25612	0.3333	0.38616	0.4584	0.50272	0.56542	0.65122
		0.1125	-1.02e-06	0.01194	0.06809	0.14714	0.19896	0.25378	0.32708	0.37994	0.45354	0.49448	0.55764	0.64174
		0.11125	-5.7e-07	0.01173	0.06719	0.14472	0.19678	0.24802	0.3238	0.37058	0.4482	0.48968	0.5475	0.63498
		0.11	-6.8e-07	0.01142	0.06674	0.14384	0.19392	0.24452	0.32056	0.36712	0.44092	0.47354	0.53612	0.61964
		0.10875	2.4e-07	0.01135	0.06615	0.14006	0.1885	0.24146	0.31104	0.36062	0.43086	0.47298	0.52398	0.61126
		0.1075	-4.5e-07	0.01107	0.06454	0.13852	0.18634	0.23766	0.31022	0.3548	0.42256	0.46342	0.51862	0.6
		0.10625	-1.5e-07	0.01088	0.06343	0.13554	0.18376	0.23098	0.30414	0.35306	0.41754	0.4556	0.5109	0.59118
		0.105	-3.3e-07	0.01072	0.0621	0.13476	0.1809	0.22718	0.29968	0.34284	0.40836	0.44808	0.49958	0.57492
		0.10375	-6.2e-07	0.0106	0.06198	0.13112	0.17782	0.2239	0.29252	0.3384	0.39788	0.43974	0.49536	0.5692
		0.1025	-1.8e-07	0.01053	0.06088	0.13012	0.17466	0.22006	0.28642	0.33192	0.38926	0.4304	0.48446	0.55324
		0.10125	-9.2e-07	0.01034	0.05929	0.12714	0.17242	0.2132	0.28266	0.32526	0.38588	0.4264	0.47344	0.54784
		0.1	-3.8e-07	0.01014	0.05868	0.12508	0.16954	0.21144	0.27584	0.3195	0.3812	0.41986	0.4654	0.5363
		0.09875	2e-07	0.01002	0.05802	0.1231	0.16554	0.20858	0.27108	0.31018	0.37568	0.41102	0.45732	0.529
		0.0975	-2.7e-07	0.00992	0.05711	0.1198	0.16282	0.20428	0.26374	0.30794	0.36832	0.40468	0.44994	0.51736
		0.09625	1.8e-07	0.00948	0.05655	0.1171	0.16092	0.2011	0.2582	0.3028	0.36398	0.39586	0.4403	0.50708
		0.095	-2.7e-07	0.00956	0.0551	0.1167	0.15768	0.19752	0.25556	0.29982	0.35498	0.38998	0.43196	0.49678
		0.09375	5e-08	0.00949	0.05429	0.11524	0.15476	0.19252	0.24994	0.2938	0.34506	0.38268	0.42564	0.4846
		0.0925	-8.2e-07	0.00951	0.05352	0.11226	0.1514	0.19016	0.2459	0.28758	0.33876	0.37448	0.4183	0.47474
		0.09125	-4e-07	0.00934	0.05249	0.10982	0.14914	0.18638	0.24224	0.28068	0.33102	0.3635	0.40936	0.46496
		0.09	-1.07e-06	0.0092	0.05167	0.10762	0.1456	0.18344	0.23726	0.27774	0.32762	0.35604	0.40614	0.45278
		0.08875	-4e-07	0.00912	0.0511	0.10606	0.14352	0.17916	0.23144	0.27094	0.3215	0.34902	0.3979	0.44426
		0.0875	-3.7e-07	0.00909	0.05	0.10362	0.14088	0.17378	0.2269	0.26582	0.31264	0.3428	0.3894	0.43378
		0.08625	-3.1e-07	0.00894	0.0489	0.10192	0.13828	0.17042	0.2211	0.25802	0.30716	0.3325	0.38084	0.4271
		0.085	1.5e-07	0.00873	0.04779	0.09897	0.13396	0.16612	0.21646	0.25438	0.29738	0.32704	0.3712	0.41668
		0.08375	-9e-08	0.00868	0.04682	0.09788	0.13238	0.16324	0.21072	0.24576	0.29092	0.31766	0.36334	0.4077
		0.0825	3e-08	0.00864	0.04647	0.09532	0.12906	0.16042	0.20868	0.24022	0.28624	0.31202	0.35292	0.39894
		0.08125	-5.5e-07	0.00848	0.04528	0.09303	0.1269	0.15538	0.20312	0.23678	0.27756	0.30528	0.34588	0.39464
		0.08	-6.7e-07	0.00831	0.04431	0.09131	0.12402	0.15358	0.19738	0.23488	0.27366	0.2954	0.34066	0.38566
		0.07875	-8.2e-07	0.00831	0.04323	0.08992	0.12204	0.1503	0.19282	0.22662	0.2663	0.2887	0.33	0.37772
		0.0775	-4.2e-07	0.00827	0.04252	0.08821	0.11856	0.14676	0.18706	0.22066	0.25788	0.28108	0.32092	0.36716
		0.07625	-2.9e-07	0.0082	0.04173	0.08646	0.11758	0.14428	0.18232	0.21918	0.25406	0.27106	0.31362	0.36122
		0.075	-5.9e-07	0.00801	0.04047	0.0841	0.11276	0.13958	0.1783	0.21148	0.2463	0.267	0.30628	0.35432
		0.07375	1.1e-07	0.00776	0.03991	0.0825	0.11062	0.13728	0.17492	0.20938	0.24214	0.26176	0.29688	0.34514
		0.0725	-2.7e-07	0.00766	0.03884	0.08026	0.10818	0.1343	0.17086	0.20302	0.23608	0.25288	0.28984	0.3372
		0.07125	-4.2e-07	0.00752	0.0379	0.07864	0.1058	0.13168	0.16758	0.19856	0.22826	0.24946	0.28122	0.32606
		0.07	-7.9e-07	0.00749	0.03744	0.07693	0.1022	0.12742	0.16194	0.19182	0.22332	0.24038	0.27252	0.31724
		0.06875	-1.17e-06	0.00732	0.0363	0.07473	0.09925	0.12502	0.15722	0.1877	0.22074	0.2316	0.26902	0.31152
		0.0675	-5.8e-07	0.00714	0.03569	0.07266	0.09693	0.12398	0.1533	0.18328	0.21234	0.22668	0.2634	0.29948
		0.06625	-6.2e-07	0.00703	0.03468	0.0707	0.09441	0.11844	0.14932	0.17724	0.2064	0.22166	0.25746	0.29184
		0.065	-3.1e-07	0.00699	0.03394	0.06869	0.09264	0.11652	0.14626	0.17178	0.19968	0.21472	0.25028	0.2834
		0.06375	8e-08	0.00682	0.03326	0.0671	0.08894	0.11426	0.14338	0.16684	0.1954	0.20454	0.24252	0.27678
		0.0625	1.3e-07	0.00671	0.03246	0.06521	0.08639	0.10972	0.13944	0.16302	0.1889	0.19882	0.23494	0.26654
		0.06125	-3.3e-07	0.00662	0.03158	0.06329	0.0843	0.1059	0.1367	0.15642	0.18384	0.19378	0.22848	0.26026
		0.06	-6.5e-07	0.00642	0.03066	0.06164	0.08143	0.10448	0.12984	0.15356	0.17818	0.19004	0.21956	0.25378
		0.05875	-1.2e-07	0.00639	0.02985	0.06081	0.08034	0.10019	0.12666	0.14936	0.17104	0.18164	0.21046	0.2425
		0.0575	-1.17e-06	0.00621	0.02923	0.05919	0.07817	0.09709	0.12268	0.14486	0.16474	0.1756	0.20574	0.23616
		0.05625	-6e-08	0.00611	0.02882	0.05796	0.07571	0.09495	0.11858	0.13798	0.15992	0.16964	0.19962	0.22826
		0.055	-3.9e-07	0.00594	0.02778	0.05593	0.07337	0.09076	0.1146	0.13396	0.1535	0.16328	0.19272	0.22004
		0.05375	-8e-08	0.00576	0.02706	0.05473	0.07174	0.08757	0.11174	0.13148	0.1491	0.15944	0.1845	0.21376
		0.0525	2.4e-07	0.00559	0.02622	0.05264	0.06866	0.08472	0.10746	0.12578	0.14334	0.1516	0.17986	0.20854
		0.05125	-1.6e-07	0.00554	0.02546	0.05099	0.0664	0.08157	0.10442	0.12156	0.138	0.14426	0.17424	0.20204
		0.05	-2.2e-07	0.00534	0.02476	0.04896	0.06423	0.07935	0.09933	0.11838	0.13376	0.13958	0.16568	0.1951
		0.04875	-8.5e-07	0.00527	0.02403	0.04724	0.06302	0.07671	0.09623	0.11222	0.12696	0.1345	0.16026	0.18766
		0.0475	-8.9e-07	0.00509	0.02352	0.04582	0.06067	0.07424	0.09225	0.10872	0.12208	0.12968	0.15576	0.17996
		0.04625	-9.5e-07	0.00503	0.02259	0.04429	0.05878	0.07175	0.08909	0.10434	0.11858	0.1236	0.14806	0.17322
		0.045	-7.9e-07	0.00485	0.02201	0.04281	0.05706	0.06894	0.0857	0.09838	0.11398	0.11838	0.141	0.1642
		0.04375	-5.1e-07	0.00474	0.02123	0.04131	0.0547	0.06637	0.08143	0.09392	0.10958	0.1142	0.13572	0.15738
		0.0425	-7.4e-07	0.00453	0.02065	0.03946	0.05248	0.06342	0.07861	0.08984	0.1054	0.10898	0.13098	0.15054
		0.04125	6e-08	0.00445	0.0201	0.03842	0.05044	0.06001	0.0757	0.08647	0.10085	0.1028	0.1232	0.14004
		0.04	-7.7e-07	0.0043	0.01937	0.03651	0.04854	0.05748	0.07135	0.08168	0.09612	0.09823	0.11766	0.13466
		0.03875	-6.2e-07	0.00425	0.01862	0.03506	0.04583	0.05545	0.06787	0.07712	0.09026	0.09276	0.11194	0.12588
		0.0375	-9e-07	0.00412	0.01786	0.03368	0.04369	0.05327	0.06392	0.07401	0.0862	0.08743	0.1045	0.12342
		0.03625	-1.04e-06	0.00397	0.01733	0.0324	0.04246	0.05048	0.06097	0.07044	0.08107	0.08324	0.09799	0.11548
		0.035	-5.5e-07	0.00384	0.01653	0.03094	0.04019	0.04703	0.05839	0.06691	0.07591	0.07743	0.09174	0.10772
		0.03375	-1.01e-06	0.00371	0.01587	0.02938	0.03882	0.04409	0.05541	0.06284	0.07218	0.07385	0.08606	0.10178
		0.0325	2.9e-07	0.0036	0.01498	0.02811	0.03668	0.04102	0.05197	0.05903	0.068	0.06845	0.08099	0.09739
		0.03125	-8e-07	0.00348	0.01438	0.02636	0.03423	0.03845	0.04887	0.05477	0.06383	0.06229	0.07536	0.08924
		0.03	3.2e-07	0.00336	0.01379	0.02493	0.03249	0.036	0.04567	0.05206	0.05745	0.05723	0.06817	0.08332
		0.02875	-5.4e-07	0.00325	0.01324	0.02374	0.03079	0.03369	0.04321	0.04716	0.05409	0.05281	0.06312	0.07682
		0.0275	-7.3e-07	0.00311	0.0125	0.02247	0.02868	0.03171	0.04087	0.04431	0.04815	0.04778	0.05694	0.06921
		0.02625	-9.7e-07	0.00303	0.01195	0.02129	0.02672	0.02984	0.03761	0.04084	0.04481	0.04396	0.05175	0.06444
		0.025	-1.01e-06	0.00288	0.01137	0.01996	0.02461	0.02697	0.03521	0.03653	0.04028	0.03887	0.04762	0.05839
		0.02375	-1e-08	0.00276	0.0107	0.01864	0.023	0.02483	0.03159	0.03355	0.03604	0.03436	0.0439	0.05265
		0.0225	-3.3e-07	0.00264	0.01006	0.01702	0.02147	0.02228	0.02836	0.03093	0.03179	0.02974	0.03832	0.04764
		0.02125	4e-07	0.00256	0.00932	0.01532	0.02007	0.02011	0.02586	0.0274	0.02865	0.0249	0.03408	0.0412
		0.02	-3.6e-07	0.00244	0.00896	0.01464	0.01818	0.01785	0.02264	0.02404	0.02453	0.02003	0.02709	0.03446
		0.01875	-3.8e-07	0.00234	0.00832	0.01322	0.01629	0.01571	0.01969	0.01998	0.0194	0.0164	0.02241	0.02846
		0.0175	-1.15e-06	0.00218	0.00757	0.01201	0.01441	0.01398	0.01685	0.01758	0.01609	0.01245	0.01793	0.02217
		0.01625	-7.4e-07	0.00206	0.00705	0.01092	0.01251	0.01189	0.01421	0.0137	0.01224	0.00502	0.0136	0.01645
		0.015	-1.1e-06	0.00192	0.00643	0.00919	0.01128	0.00984	0.01089	0.0108	0.00924	0.00329	0.00595	0.01177
		0.01375	-1.28e-06	0.00178	0.00607	0.00866	0.00975	0.0075	0.00752	0.00719	0.00442	-0.00178	0.00295	0.00535
		0.0125	-6.5e-07	0.00166	0.00545	0.00745	0.00819	0.00527	0.00617	0.00522	0.00205	-0.00523	-0.00146	0.00148
		0.01125	-7.1e-07	0.00153	0.00482	0.00634	0.00652	0.00333	0.00335	0.00133	-0.00188	-0.00948	-0.00485	-0.00427
		0.01	-2.2e-07	0.0014	0.00429	0.00529	0.00504	0.00164	0.00104	-0.00213	-0.00563	-0.01338	-0.01058	-0.00902
		0.00875	-4.5e-07	0.00126	0.00368	0.00404	0.00309	-0.00039155	-0.00215	-0.00427	-0.00827	-0.01631	-0.0153	-0.01339
		0.0075	-9.2e-07	0.00114	0.00324	0.00266	0.00181	-0.00228	-0.00438	-0.00786	-0.01303	-0.02024	-0.01978	-0.01876
		0.00625	-6.2e-07	0.00101	0.0026	0.00163	0.00045828	-0.00454	-0.0071	-0.01047	-0.01537	-0.02398	-0.02363	-0.02369
		0.005	-8.8e-07	0.00084736	0.00202	0.00064149	-0.00078964	-0.00656	-0.01009	-0.01321	-0.01951	-0.02662	-0.02828	-0.02819
		0.00375	-7.8e-07	0.00071267	0.00151	-0.00043309	-0.00199	-0.00813	-0.01219	-0.01593	-0.0228	-0.03054	-0.03303	-0.03297
		0.0025	-7.6e-07	0.00059008	0.001	-0.0017	-0.00331	-0.00976	-0.01511	-0.01903	-0.02655	-0.03449	-0.03722	-0.03931
		0.00125	-1e-07	0.00044294	0.00039385	-0.00269	-0.00479	-0.01177	-0.0173	-0.02204	-0.03033	-0.03826	-0.04105	-0.04335
		0	-1.9e-07	0.00034716	-0.0001521	-0.00373	-0.00629	-0.01369	-0.01971	-0.02468	-0.03345	-0.04197	-0.04458	-0.04828

## Sheet: Figure 4b
Figure 4b
		P (W)	Iph (A)	Iph /Idark
	Data	2.74e-09	2.6522e-07	2946890
		3.005e-08	7.0852e-07	7872440
		9.924e-08	1.3578e-06	15086700
		1.6917e-07	1.7284e-06	19204400
		3.0447e-07	2.1088e-06	23431100
		4.56525e-07	2.6853e-06	29836700
		5.9583e-07	3.076e-06	34177800
		7.5298e-07	3.6973e-06	41081100
		8.8865e-07	4.1228e-06	45808900
		1.03615e-06	4.5857e-06	50952200
		1.11627e-06	5.2243e-06	58047800

## Sheet: Figure 4c
Figure 4c
		P (W)	R (A/W)
	Data	2.74e-09	96.7956
		3.005e-08	23.578
		9.924e-08	13.682
		1.6917e-07	10.2169
		3.0447e-07	6.92613
		4.56525e-07	5.88204
		5.9583e-07	5.16255
		7.5298e-07	4.91022
		8.8865e-07	4.6394
		1.03615e-06	4.42571
		1.11627e-06	4.68014

## Sheet: Figure 4d
Figure 4d
		P (W)	EQE（%）
	Data	2.74e-09	18841.9
		3.005e-08	4589.63
		9.924e-08	2663.29
		1.6917e-07	1988.8
		3.0447e-07	1348.22
		4.56525e-07	1144.98
		5.9583e-07	1004.93
		7.5298e-07	955.81
		8.8865e-07	903.091
		1.03615e-06	861.496
		1.11627e-06	911.022

[truncated: 16 more sheets: Figure 4e, Figure 4f, Figure 5a, Figure 5b, Supplementary Figure 1, Supplementary Figure 2b, Supplementary Figure 2c, Supplementary Figure 2d, Supplementary Figure 3, Supplementary Figure 6, Supplementary Figure 7b , Supplementary Figure 7c, Supplementary Figure 7e, Supplementary Figure 7f, Supplementary Figure 8, Supplementary Figure 9]
